# Supplementary material for: Excess mortality of infected ectotherms induced by warming depends on pathogen kingdom and evolutionary history
Source: PLoS Biol. 2024 Nov 18;22(11):e3002900. doi: 10.1371/journal.pbio.3002900 (PMC11611255; doi:10.1371/journal.pbio.3002900)
Supplement: S1 Table — (XLSX) [file pbio.3002900.s009.xlsx]

## Sheet: Summary of Studies
Authors	Publication Year	NR	inoculation_method	dosage	control_mortality_raw	mortality_exclude_for_other_reason	pathogen_load	host_strain	host_species	host_lifestage	common name	taxonomic group	host_habitat	host_collected_country	host_collected_city	host_field_or_lab_raw	host_region	host_field_or_lab	pathogen strain	pathogen_species	pathogen_genus	p_taxonomy	pathogen_collected_country	pathogen_collected_city	pathogen_lat	pathogen_lon	pathogen_local	number of different temps	temperatures used	second variable	genotypes_h	genotypes_p	temp_low	temp_span	fluctuate	n_lowtemp	replicate	n	N_low	(mean)mortality_lowtemp	low_dead	low_alive	Metric	error_value	sd/se	temp_high	n_hightemp	N_high	(mean)mortality_hightemp
Kirk et al., 2018	2018	90			almost no mortality in control	yes	113.1+-17.6 for low temp 20.1C, and 5.4+-1.7 for high temp 29.7C. Infection intensity is the number of spore clusters in an individual at death and was calculated using only individuals who had nonzero parasite load	Daphnia magna	Daphnia magna	adult		crustacea	aquatic	Finland	Tvar-minne Archipelago	lab	NA	lab	Ordospora colligata	Ordospora colligata	Ordospora	fungi	Finland	Tvar-minne Archipelago	60.3	21	local	9	06°C, 09.5°C, 11.8°C, 16.2°C, 20.1°C, 24.3°C, 27.4°C, 29.7°C, 33.3°C	–	1	1	20.1°C	9.6	no	48*1	48	NA	48	0	0.5	48.5	percent/mortality	NA	NA	29.7°C	48	48	14.37
Larsen et al., 2018	2018	4			almost no mortality in control	yes	CFU from infected cod kept at 15C was significantly lower than CFU from infected cod kept at 6C, p<0.01	Gadus morhua	Gadus morhua	adult	cod	fish	aquatic	Norway	National breeding station for Atlantic cod		temperate	commercial	Brucella pinnipedialis	Brucella pinnipedialis	Brucella	bacteria	NA		NA	NA	non-local	2	06°C, 15°C	–	1	1	06°C	9	no	60	60	NA	60	2.4	1.94	59.06	percent/mortality	NA	NA	15°C	60	60	9
Rejasse et al., 2012	2012	58			no mortality in control, from author	yes	cfu per larva is higher in 15C than 30C, significant by eye	Galleria mellonella	Galleria mellonella	larva	moth	insecta	terrestrial	model system		lab	NA	lab	Bacillus weihenstephanensis (KBAB4)	Bacillus weihenstephanensis	Bacillus	bacteria	NA		NA	NA	non-local	2	15°C, 30°C	–	1	2	15°C	15	no	3*4*5	3	3	60	10.32	6.692	54.308	percent/mortality	13.85	SE	30°C	3*4*5	60	7.62
Waki and Yoshinaga, 2015	2015	74			data at day when no mortality in control observed	yes	higher intensity Log cells/g soft tissue at 23C than 13C	Venerupis philippinarum	Venerupis philippinarum	adult	clam	mollusca	aquatic		Fisheries Research Institute, Oita Prefectural Agraiculture, Bungotakada City, Oita Prefecture	lab	temperate	lab	Perkinsus olseni	Perkinsus olseni	Perkinsus	bacteria	NA	NA	NA	NA	non-local from natural system	3	13°C, 18°C, 23°C	–	1	1	13°C	10	no	3*50	3	3	150	8.97	13.955	137.045	percent/mortality	0.861256	SE	23°C	3*50	150	28.33
Wekesa et al., 2010	2010	72			data at day8 when no mortality in control observed	yes	higher load at 29C than 17C	Tetranychus evansi	Tetranychus evansi	adult	mite	arachnida	terrestrial	Brazil	University of São Paulo farm, Piracicaba	field	tropical	field	Neozygites floridana (Vipos)	Neozygites floridana	Neozygites	fungi	Argentina	Vipos, Tucumán province	-26.481	-65.347	non-local	6	13°C, 17°C, 21°C, 25°C, 29°C, 33°C	–	1	3	17°C	12	no	2*150	2	NA	300	76.88	231.14	69.86	percent/mortality	NA	NA	29°C	2*150	300	98.75
Wekesa et al., 2010	2010	72			data at day8 when no mortality in control observed	yes	higher load at 29C than 17C	Tetranychus evansi	Tetranychus evansi	adult	mite	arachnida	terrestrial	Brazil	University of São Paulo farm, Piracicaba	field	tropical	field	Neozygites floridana (Recife)	Neozygites floridana	Neozygites	fungi	Brazil	Recife, state of Pernambuco	-14.235	-51.925	non-local from natural system	6	13°C, 17°C, 21°C, 25°C, 29°C, 33°C	–	1	3	17°C	12	no	2*150	2	NA	300	62.8	188.9	112.1	percent/mortality	NA	NA	29°C	2*150	300	100
Wekesa et al., 2010	2010	72			data at day8 when no mortality in control observed	yes	higher load at 29C than 17C	Tetranychus evansi	Tetranychus evansi	adult	mite	arachnida	terrestrial	Brazil	University of São Paulo farm, Piracicaba	field	tropical	field	Neozygites floridana (Piracicaba)	Neozygites floridana	Neozygites	fungi	Brazil	Piracicaba	-14.235	-51.925	non-local from natural system	6	13°C, 17°C, 21°C, 25°C, 29°C, 33°C	–	1	3	17°C	12	no	2*150	2	2	300	78.61	236.33	64.67	percent/mortality	NA	NA	29°C	2*150	300	97.89
Sonn et al. 2017	2017	https://ezproxy-prd.bodleian.ox.ac.uk:2102/10.1007/s10393-017-1269-2	spary onto the frogs and put in water in tank	2.5*10^6 zoospores/mL	no mortality in control	yes	higher pathogen load at lower temperature
Vale and Little, 2009	2009	31			data is on infected hosts	yes	highest spore production (pathogen fitness) at 20C and 25C higher than 15C	Daphnia magna	Daphnia magna	adult		crustacea	aquatic	Germany	Gaazerfeld	from field before	temperate	field_before	Pasteuria ramosa	Pasteuria ramosa	Pasteuria	bacteria	Germany	Gaazerfeld	54.909	8.3098	local	3	15°C, 20°C, 25°C	amount of food	1	4	15°C	10	no	12*1	12	NA	12	8.62	1.5344	11.4656	percent/mortality	NA	NA	25°C	12*1	12	70.28
Ogretmen et al., 2020	2020	1			corrected for control mortality following Abbott's 1952 formula	yes	no	Agriotes spp.	Agriotes spp.	larva	wireworm	insecta	terrestrial		Agricultural Research and Application Centre (ERUTAM), Erciyes University	field	temperate	field	Heterorhabditis bacteriophora (FLH-4H)	Heterorhabditis bacteriophora	Heterorhabditis	nematoda	Turkey	36'69'53'' N, 35'31'97''D	38.6404	34.8463	non-local	2	25°C, 30°C	dosage	1	1	25°C	5	no	4*10	4	4	40	30	12.5	28.5	percent/mortality	5	SE	30°C	4*10	40	20
Ogretmen et al., 2020	2020	1			corrected for control mortality following Abbott's 1952 formula	yes	no	Agriotes spp.	Agriotes spp.	larva	wireworm	insecta	terrestrial	Turkey?	Agricultural Research and Application Centre (ERUTAM), Erciyes University	field	temperate	field	Heterorhabditis indica (216-H)	Heterorhabditis indica	Heterorhabditis	nematoda	Russia	Terliksize II- Karatas, 36'69'23'' N, 35'32'82''D	55.7512	37.6184	non-local	2	25°C, 30°C	dosage	1	1	25°C	5	no	4*10	4	4	40	10	4.5	36.5	percent/mortality	4	SE	30°C	4*10	40	25
Ogretmen et al., 2020	2020	1			corrected for control mortality following Abbott's 1952 formula	yes	no	Agriotes spp.	Agriotes spp.	larva	wireworm	insecta	terrestrial		Agricultural Research and Application Centre (ERUTAM), Erciyes University	field	temperate	field	Steinernema bicornotum (MGZ-4-S)	Steinernema bicornotum	Steinernema	nematoda	Turkey	37'26'47'' N, 36'10'39''E	38.6404	34.8463	non-local	2	25°C, 30°C	dosage	1	1	25°C	5	no	4*10	4	4	40	50	20.5	20.5	percent/mortality	5	SE	30°C	4*10	40	50
Ogretmen et al., 2020	2020	1			corrected for control mortality following Abbott's 1952 formula	yes	no	Agriotes spp.	Agriotes spp.	larva	wireworm	insecta	terrestrial		Agricultural Research and Application Centre (ERUTAM), Erciyes University	field	temperate	field	Steinernema carpocapsae (E-76)	Steinernema carpocapsae	Steinernema	nematoda	Turkey	37'26'47'' N, 36'10'39''E	38.6404	34.8463	non-local	2	25°C, 30°C	dosage	1	1	25°C	5	no	4*10	4	4	40	25	10.5	30.5	percent/mortality	8	SE	30°C	4*10	40	30
Ogretmen et al., 2020	2020	1			corrected for control mortality following Abbott's 1952 formula	yes	no	Agriotes spp.	Agriotes spp.	larva	wireworm	insecta	terrestrial		Agricultural Research and Application Centre (ERUTAM), Erciyes University	field	temperate	field	Steinernema feltiae (KCS-4-S)	Steinernema feltiae	Steinernema	nematoda	Turkey	36'61'80'' N, 35'84'38''D	38.6404	34.8463	non-local	2	25°C, 30°C	dosage	1	1	25°C	5	no	4*10	4	4	40	15	6.5	34.5	percent/mortality	2	SE	30°C	4*10	40	30
Shapiro-Ilan et al., 2014	2014	2			no mortality in control	yes	no	Galleria mellonella	Galleria mellonella	larva	moth	insecta	terrestrial	unknown source	Vanderhorst Whole Sale Inc., Saint Marys, Ohio	lab	NA	lab	Heterorhabditis floridensis (HfK22)	Heterorhabditis floridensis	Heterorhabditis	nematoda	NA		NA	NA	non-local	6	10°C, 13°C, 17°C, 25°C, 30°C, 35°C	–	1	2	17°C	8	no	4*10	4	4	40	31.23	12.992	28.008	percent/mortality	4.93	SE	25°C	4*10	40	85.63
Shapiro-Ilan et al., 2014	2014	2			no mortality in control	yes	no	Galleria mellonella	Galleria mellonella	larva	moth	insecta	terrestrial	unknown source	Vanderhorst Whole Sale Inc., Saint Marys, Ohio	lab	NA	lab	Heterorhabditis floridensis (Hf332)	Heterorhabditis floridensis	Heterorhabditis	nematoda	NA		NA	NA	non-local	6	10°C, 13°C, 17°C, 25°C, 30°C, 35°C	–	1	2	17°C	8	no	4*10	4	4	40	51.51	21.104	19.896	percent/mortality	6.57	SE	25°C	4*10	40	87.61
Petersen and Tisa, 2012	2012	3			no mortality in control	yes	no	Manduca sexta	Manduca sexta	larva	moth	insecta	terrestrial	model system		lab	NA	lab	Serratia marcescens (Db11)	Serratia marcescens	Serratia	bacteria	NA		NA	NA	non-local	3	22°C, 28°C, 37°C	dosage	1	2	22°C	15	no	2*3	2	NA	6	90	5.9	1.1	percent/mortality	NA	NA	37°C	2*3	6	100
Petersen and Tisa, 2012	2012	3			no mortality in control	yes	no	Manduca sexta	Manduca sexta	larva	moth	insecta	terrestrial	model system		lab	NA	lab	Serratia marcescens (Db11)	Serratia marcescens	Serratia	bacteria	NA		NA	NA	non-local	3	22°C, 28°C, 37°C	dosage	1	2	22°C	15	no	2*3	2	NA	6	90	5.9	1.1	percent/mortality	NA	NA	37°C	2*3	6	100
Petersen and Tisa, 2012	2012	3			no mortality in control	yes	no	Manduca sexta	Manduca sexta	larva	moth	insecta	terrestrial	model system		lab	NA	lab	Serratia sp. (SCBI)	Serratia sp.	Serratia	bacteria	NA		NA	NA	non-local	3	22°C, 28°C, 37°C	dosage	1	2	22°C	15	no	2*3	2	NA	6	70	4.7	2.3	percent/mortality	NA	NA	37°C	2*3	6	100
Petersen and Tisa, 2012	2012	3			no mortality in control	yes	no	Manduca sexta	Manduca sexta	larva	moth	insecta	terrestrial	model system		lab	NA	lab	Serratia sp. (SCBI)	Serratia sp.	Serratia	bacteria	NA		NA	NA	non-local	3	22°C, 28°C, 37°C	dosage	1	2	22°C	15	no	2*3	2	NA	6	70	4.7	2.3	percent/mortality	NA	NA	37°C	2*3	6	100
Bugeme et al., 2008	2008	6			corrected for control mortality following Abbott's 1952 formula	yes	no	Tetranychus evansi	Tetranychus evansi	adult	mite	insecta	terrestrial	Kenya	Mwea Irrigation Scheme	from field in 2001	tropical	field_before	Beauveria bassiana (ICIPE278)	Beauveria bassiana	Beauveria	fungi	NA	2005, from Cyclocephala sp.	NA	NA	non-local	4	20°C, 25°C, 30°C, 35°C	–	1	2	20°C	15	no	4*20	4	4	80	50.5	40.9	40.1	percent/mortality	15.8	SE	35°C	4*20	80	97.1
Bugeme et al., 2008	2008	6			corrected for control mortality following Abbott's 1952 formula	yes	no	Tetranychus evansi	Tetranychus evansi	adult	mite	insecta	terrestrial	Kenya	Mwea Irrigation Scheme	from field in 2001	tropical	field_before	Beauveria bassiana (ICIPE279)	Beauveria bassiana	Beauveria	fungi	NA	1996, from soil	NA	NA	non-local	4	20°C, 25°C, 30°C, 35°C	–	1	2	20°C	15	no	4*20	4	4	80	72.5	58.5	22.5	percent/mortality	15.1	SE	35°C	4*20	80	98.5
Bugeme et al., 2008	2008	6			corrected for control mortality following Abbott's 1952 formula	yes	no	Tetranychus evansi	Tetranychus evansi	adult	mite	insecta	terrestrial	Kenya	Mwea Irrigation Scheme	from field in 2001	tropical	field_before	Metarhizium anisopliae ICIPE59	Metarhizium anisopliae	Metarhizium	fungi	NA	2005, from Caterpillar	NA	NA	non-local	4	20°C, 25°C, 30°C, 35°C	–	1	2	20°C	15	no	4*20	4	4	80	8.8	7.54	73.46	percent/mortality	2.4	SE	35°C	4*20	80	91.5
Bugeme et al., 2008	2008	6			corrected for control mortality following Abbott's 1952 formula	yes	no	Tetranychus evansi	Tetranychus evansi	adult	mite	insecta	terrestrial	Kenya	Mwea Irrigation Scheme	from field in 2001	tropical	field_before	Metarhizium anisopliae ICIPE25	Metarhizium anisopliae	Metarhizium	fungi	NA	1999, from sandy soil	NA	NA	non-local	4	20°C, 25°C, 30°C, 35°C	–	1	2	20°C	15	no	4*20	4	4	80	21.3	17.54	63.46	percent/mortality	8.8	SE	35°C	4*20	80	100
Bugeme et al., 2008	2008	6			corrected for control mortality following Abbott's 1952 formula	yes	no	Tetranychus evansi	Tetranychus evansi	adult	mite	insecta	terrestrial	Kenya	Mwea Irrigation Scheme	from field in 2001	tropical	field_before	Metarhizium anisopliae ICIPE55	Metarhizium anisopliae	Metarhizium	fungi	NA	2005, from soil	NA	NA	non-local	4	20°C, 25°C, 30°C, 35°C	–	1	2	20°C	15	no	4*20	4	4	80	26.3	21.54	59.46	percent/mortality	10.1	SE	35°C	4*20	80	97.2
Bugeme et al., 2008	2008	6			corrected for control mortality following Abbott's 1952 formula	yes	no	Tetranychus evansi	Tetranychus evansi	adult	mite	insecta	terrestrial	Kenya	Mwea Irrigation Scheme	from field in 2001	tropical	field_before	Metarhizium anisopliae ICIPE43	Metarhizium anisopliae	Metarhizium	fungi	NA	2005, from soil	NA	NA	non-local	4	20°C, 25°C, 30°C, 35°C	–	1	2	20°C	15	no	4*20	4	4	80	30.4	24.82	56.18	percent/mortality	12.3	SE	35°C	4*20	80	100
Bugeme et al., 2008	2008	6			corrected for control mortality following Abbott's 1952 formula	yes	no	Tetranychus evansi	Tetranychus evansi	adult	mite	insecta	terrestrial	Kenya	Mwea Irrigation Scheme	from field in 2001	tropical	field_before	Metarhizium anisopliae ICIPE84	Metarhizium anisopliae	Metarhizium	fungi	NA	2003, from Onitacris turbidda cavroisi	NA	NA	non-local	4	20°C, 25°C, 30°C, 35°C	–	1	2	20°C	15	no	4*20	4	4	80	37.8	30.74	50.26	percent/mortality	12.1	SE	35°C	4*20	80	86.8
Bugeme et al., 2008	2008	6			corrected for control mortality following Abbott's 1952 formula	yes	no	Tetranychus evansi	Tetranychus evansi	adult	mite	insecta	terrestrial	Kenya	Mwea Irrigation Scheme	from field in 2001	tropical	field_before	Metarhizium anisopliae ICIPE8	Metarhizium anisopliae	Metarhizium	fungi	NA	1990, from Galleria mellonella	NA	NA	non-local	4	20°C, 25°C, 30°C, 35°C	–	1	2	20°C	15	no	4*20	4	4	80	42.5	34.5	46.5	percent/mortality	10.6	SE	35°C	4*20	80	100
Bugeme et al., 2008	2008	6			corrected for control mortality following Abbott's 1952 formula	yes	no	Tetranychus evansi	Tetranychus evansi	adult	mite	insecta	terrestrial	Kenya	Mwea Irrigation Scheme	from field in 2001	tropical	field_before	Metarhizium anisopliae ICIPE24	Metarhizium anisopliae	Metarhizium	fungi	NA	1999, from soil	NA	NA	non-local	4	20°C, 25°C, 30°C, 35°C	–	1	2	20°C	15	no	4*20	4	4	80	43.8	35.54	45.46	percent/mortality	6.6	SE	35°C	4*20	80	93.8
Bugeme et al., 2008	2008	6			corrected for control mortality following Abbott's 1952 formula	yes	no	Tetranychus evansi	Tetranychus evansi	adult	mite	insecta	terrestrial	Kenya	Mwea Irrigation Scheme	from field in 2001	tropical	field_before	Metarhizium anisopliae ICIPE78	Metarhizium anisopliae	Metarhizium	fungi	NA	1990, from Temnoschoita nigroplagiata	NA	NA	non-local	4	20°C, 25°C, 30°C, 35°C	–	1	2	20°C	15	no	4*20	4	4	80	50.9	41.22	39.78	percent/mortality	12.1	SE	35°C	4*20	80	100
Bugeme et al., 2008	2008	6			corrected for control mortality following Abbott's 1952 formula	yes	no	Tetranychus evansi	Tetranychus evansi	adult	mite	insecta	terrestrial	Kenya	Mwea Irrigation Scheme	from field in 2001	tropical	field_before	Metarhizium anisopliae ICIPE7	Metarhizium anisopliae	Metarhizium	fungi	NA	1996, from Amblyomma variegatum	NA	NA	non-local	4	20°C, 25°C, 30°C, 35°C	–	1	2	20°C	15	no	4*20	4	4	80	64.8	52.34	28.66	percent/mortality	13.4	SE	35°C	4*20	80	91.4
Heinig et al., 2015	2015	7			data at day when no mortality in control observed	yes	no	Anopheles stephensi	Anopheles stephensi	adult	mosquito	insecta	terrestrial	?		lab	NA	lab	Beauveria bassiana I93-825	Beauveria bassiana	Beauveria	fungi	NA		NA	NA	non-local	5	10°C, 14°C, 18°C, 26°C, 32°C	–	1	1	14°C	12	no	3*30	3	3	90	24.08	22.172	68.828	percent/mortality	2.58	SE	26°C	3*30	90	100
Heinig et al., 2015	2015	7			data at day when no mortality in control observed	yes	no	Anopheles stephensi	Anopheles stephensi	adult	mosquito	insecta	terrestrial	?		lab	NA	lab	Beauveria bassiana I93-825	Beauveria bassiana	Beauveria	fungi	NA		NA	NA	non-local	7	20°C, 22°C, 24°C, 26°C, 28°C, 30°C, 34 °C	–	1	1	22°C	8	no	3*30	3	3	90	88.17	79.853	11.147	percent/mortality	5.87	SE	30°C	3*30	90	96.39
Heinig et al., 2015	2015	7			data at day when no mortality in control observed	yes	no	Anopheles stephensi	Anopheles stephensi	adult	mosquito	insecta	terrestrial	?		lab	NA	lab	Beauveria bassiana I93-825	Beauveria bassiana	Beauveria	fungi	NA		NA	NA	non-local	3	20°C, 26°C, 32°C	–	1	1	20°C	12	no	4*30	4	4	120	76.91	92.792	28.208	percent/mortality	6.08	SE	32°C	4*30	120	94.15
Bally and Garrabou, 2007	2007	8			data at day2 when no mortality in control observed	yes	no	Paramuricea clavata	Paramuricea clavata	adult	coral	anthozoa	aquatic		Riou Island, latitude 43'10.3000N; longitude 5'23.6200E	field	temperate	field	Vibrio coralliilyticus (AG-1+ BLA-1+BLE-1+PA-1)	Vibrio coralliilyticus	Vibrio	bacteria	France	Riou Island, latitude 43'10.3000N; longitude 5'23.6200E	43.2	5.4	local	5	16°C, 22°C, 24°C, 25°C, 26°C	–	1	4	22°C	3	no	12	1	NA	12	0	0.5	12.5	percent/mortality	0	SE	25°C	12	12	52.94
Bally and Garrabou, 2007	2007	8			data at day2 when no mortality in control observed	yes	no	Paramuricea clavata	Paramuricea clavata	adult	coral	anthozoa	aquatic		Riou Island, latitude 43'10.3000N; longitude 5'23.6200E	field	temperate	field	Vibrio coralliilyticus (PA-1)	Vibrio coralliilyticus	Vibrio	bacteria	France	Riou Island, latitude 43'10.3000N; longitude 5'23.6200E	43.2	5.4	local	2	16°C, 24°C	–	1	1	16°C	8	no	12	1	NA	12	0	0.5	12.5	percent/mortality	0	SE	24°C	12	12	30.23
Shaurub et al., 2015	2015	11			mortality in control, similar low mortality in both low and high	yes	no	Ceratitis capitata	Ceratitis capitata	larva	fruit fly	insecta	terrestrial	Egypt, unknown source	Horticulture Insect Department, Ministry of Agriculture	lab	NA	lab	Heterorhabditis bacteriophora (HP88)	Heterorhabditis bacteriophora	Heterorhabditis	nematoda	Egypt	Horticulture Insect Department, Ministry of Agriculture	31.2058	29.9245	non-local	3	12°C, 25°C, 35°C	–	1	2	15°C	20	no	6*100	6	6	600	16.4	98.9	502.1	percent/mortality	0.12	SE	35°C	6*100	600	90.2
Shaurub et al., 2015	2015	11			mortality in control, similar low mortality in both low and high	yes	no	Ceratitis capitata	Ceratitis capitata	larva	fruit fly	insecta	terrestrial	Egypt, unknown source	Horticulture Insect Department, Ministry of Agriculture	lab	NA	lab	Heterorhabditis bacteriophora (AS1)	Heterorhabditis bacteriophora	Heterorhabditis	nematoda	Egypt	citrus orchard in Alexandria	31.2058	29.9245	non-local	3	12°C, 25°C, 35°C	–	1	2	15°C	20	no	6*100	6	6	600	26	156.5	444.5	percent/mortality	0.03	SE	35°C	6*100	600	98.2
Shaurub et al., 2015	2015	11			mortality in control, similar low mortality in both low and high	yes	no	Ceratitis capitata	Ceratitis capitata	larva	fruit fly	insecta	terrestrial	Egypt, unknown source	Horticulture Insect Department, Ministry of Agriculture	lab	NA	lab	Steinernema carpocapsae ALL	Steinernema carpocapsae	Steinernema	nematoda	Egypt	Horticulture Insect Department, Ministry of Agriculture	31.2058	29.9245	non-local	3	12°C, 25°C, 35°C	–	1	2	15°C	20	no	6*100	6	6	600	34.9	209.9	391.1	percent/mortality	0.12	SE	35°C	6*100	600	65.2
Shaurub et al., 2015	2015	11			mortality in control, similar low mortality in both low and high	yes	no	Ceratitis capitata	Ceratitis capitata	larva	fruit fly	insecta	terrestrial	Egypt, unknown source	Horticulture Insect Department, Ministry of Agriculture	lab	NA	lab	Steinernema riobrave ML29	Steinernema riobrave	Steinernema	nematoda	Egypt	Horticulture Insect Department, Ministry of Agriculture	31.2058	29.9245	non-local	3	12°C, 25°C, 35°C	–	1	2	15°C	20	no	6*100	6	6	600	8.2	49.7	551.3	percent/mortality	0.03	SE	35°C	6*100	600	74.4
Ekesi et al., 1999	1999	12			data is mortality caused by fungus, control mortality is low <3% but 13% for 30C	yes	no	Megalurothrips sjostedti	Megalurothrips sjostedti	adult	thrips	insecta	terrestrial	Kenya	Nairobi	from field before	tropical	field_before	Beauveria bassiana (ICIPE 53)	Beauveria bassiana	Beauveria	fungi	Kenya	Mbita	-0.437	34.206	non-local	4	15°C, 20°C, 25°C, 30°C	–	1	2	15°C	15	no	20*4	4	4	80	27.4	22.42	58.58	percent/mortality	1.3	SE	30°C	20*4	80	65.1
Ekesi et al., 1999	1999	12			data is mortality caused by fungus, control mortality is low <3% but 13% for 30C	yes	no	Megalurothrips sjostedti	Megalurothrips sjostedti	adult	thrips	insecta	terrestrial	Kenya	Nairobi	from field before	tropical	field_before	Beauveria bassiana (TP-GHA)	Beauveria bassiana	Beauveria	fungi	USA	Maine	41.733	-111.833	non-local	4	15°C, 20°C, 25°C, 30°C	–	1	2	15°C	15	no	20*4	4	4	80	33.9	27.62	53.38	percent/mortality	10.1	SE	30°C	20*4	80	100
Ekesi et al., 1999	1999	12			data is mortality caused by fungus, control mortality is low <3% but 13% for 30C	yes	no	Megalurothrips sjostedti	Megalurothrips sjostedti	adult	thrips	insecta	terrestrial	Kenya	Nairobi	from field before	tropical	field_before	Metarhisium anisopliae ICIPE 69	Metarhizium anisopliae	Metarhizium	fungi	DRC	Kinshasa	-4.32245	15.307	non-local	4	15°C, 20°C, 25°C, 30°C	–	1	2	15°C	15	no	4*20	4	4	80	72.1	58.18	22.82	percent/mortality	9.9	SE	30°C	4*20	80	100
Ekesi et al., 1999	1999	12			data is mortality caused by fungus, control mortality is low <3% but 13% for 30C	yes	no	Megalurothrips sjostedti	Megalurothrips sjostedti	adult	thrips	insecta	terrestrial	Kenya	Nairobi	from field before	tropical	field_before	Metarhisium anisopliae ICIPE 66	Metarhizium anisopliae	Metarhizium	fungi	DRC	Kinshasa	-4.32245	15.307	non-local	4	15°C, 20°C, 25°C, 30°C	–	1	2	15°C	15	no	4*20	4	4	80	88.9	71.62	9.38	percent/mortality	5.9	SE	30°C	4*20	80	74.7
Ekesi et al., 1999	1999	12			data is mortality caused by fungus, control mortality is low <3% but 13% for 30C	yes	no	Megalurothrips sjostedti	Megalurothrips sjostedti	adult	thrips	insecta	terrestrial	Kenya	Nairobi	from field before	tropical	field_before	Metarhisium anisopliae ICIPE 74	Metarhizium anisopliae	Metarhizium	fungi	Kenya	Mbita	-0.437	34.206	non-local	4	15°C, 20°C, 25°C, 30°C	–	1	2	15°C	15	no	20*4	4	4	80	34.5	28.1	52.9	percent/mortality	2.5	SE	30°C	20*4	80	100
Ekesi et al., 1999	1999	12			data is mortality caused by fungus, control mortality is low <3% but 13% for 30C	yes	no	Megalurothrips sjostedti	Megalurothrips sjostedti	adult	thrips	insecta	terrestrial	Kenya	Nairobi	from field before	tropical	field_before	Metarhisium anisopliae ICIPE 30	Metarhizium anisopliae	Metarhizium	fungi	Kenya	Mbita	-0.437	34.206	non-local	4	15°C, 20°C, 25°C, 30°C	–	1	2	15°C	15	no	20*4	4	4	80	64	51.7	29.3	percent/mortality	1.6	SE	30°C	20*4	80	100
Sun et al., 2003	2003	13			mortality in control, different in low and high temp, higher in high temp	no	no	Coptotermes formosanus	Coptotermes formosanus	adult	termite	insecta	terrestrial	USA	Lake Charles Louisiana	field	subtropical	field	Beauveria bassiana (W7150)	Beauveria bassiana	Beauveria	fungi	NA		NA	NA	non-local	2	27°C, 35°C	pathogen grown incubation time	1	4	27°C	8	no	4*165	4	4	660	25.8	170.78	490.22	percent/mortality	1.89	SE	35°C	4*165	660	18.6
Sun et al., 2003	2003	13			mortality in control, different in low and high temp, higher in high temp	no	no	Coptotermes formosanus	Coptotermes formosanus	adult	termite	insecta	terrestrial	USA	Lake Charles Louisiana	field	subtropical	field	Beauveria bassiana (W7191)	Beauveria bassiana	Beauveria	fungi	NA		NA	NA	non-local	2	27°C, 35°C	pathogen grown incubation time	1	4	27°C	8	no	4*165	4	4	660	33.5	221.6	439.4	percent/mortality	2.22	SE	35°C	4*165	660	22.4
Sun et al., 2003	2003	13			mortality in control, different in low and high temp, higher in high temp	no	no	Coptotermes formosanus	Coptotermes formosanus	adult	termite	insecta	terrestrial	USA	Lake Charles Louisiana	field	subtropical	field	Beauveria bassiana (F356)	Beauveria bassiana	Beauveria	fungi	NA		NA	NA	non-local	2	27°C, 35°C	pathogen grown incubation time	1	4	27°C	8	no	4*165	4	4	660	33.8	223.58	437.42	percent/mortality	3.98	SE	35°C	4*165	660	22.1
Sun et al., 2003	2003	13			mortality in control, different in low and high temp, higher in high temp	no	no	Coptotermes formosanus	Coptotermes formosanus	adult	termite	insecta	terrestrial	USA	Lake Charles Louisiana	field	subtropical	field	Beauveria bassiana (F714)	Beauveria bassiana	Beauveria	fungi	NA		NA	NA	non-local	2	27°C, 35°C	pathogen grown incubation time	1	4	27°C	8	no	4*165	4	4	660	37.6	248.66	412.34	percent/mortality	1.78	SE	35°C	4*165	660	24.2
Garcia et al., 2016	2016	17			no mortality in control	yes	no	Rhodnius prolixus	Rhodnius prolixus	larva		insecta	terrestrial	Brazil	Centro de Pesquisas Rene Rachou (CPqRR), FIOCRUZ, MG	lab	NA	lab	Beauveria bassiana (ENT-1)	Beauveria bassiana	Beauveria	fungi	NA		NA	NA	non-local	4	21°C, 23°C, 27°C, 30°C	dosage	1	1	21°C	9	no	6*5	6	NA	30	96.71	29.513	1.487	percent/mortality	NA	NA	30°C	6*5	30	100
Garcia et al., 2016	2016	17			no mortality in control	yes	no	Rhodnius prolixus	Rhodnius prolixus	larva		insecta	terrestrial	Brazil	Centro de Pesquisas Rene Rachou (CPqRR), FIOCRUZ, MG	lab	NA	lab	Metarhizium anisopliae URPE-11	Metarhizium anisopliae	Metarhizium	fungi	NA		NA	NA	non-local	4	21°C, 23°C, 27°C, 30°C	dosage	1	1	21°C	9	no	6*5	6	NA	30	40	12.5	18.5	percent/mortality	NA	NA	30°C	6*5	30	100
Kryukov et al., 2018	2018	17			low mortality in control < 10% for both low and high	yes	no	Galleria mellonella	Galleria mellonella	larva	moth	insecta	terrestrial	lab	model system	lab	NA	lab	Cordyceps militaris	Cordyceps militaris	Cordyceps	fungi	Russia	N54.89, E84.55, source: Noctuidae, pupa	55.7512	37.6184	non-local	3	05°C, 15°C, 25°C	dosage	1	1	05°C	15	no	3*10	NA	NA	30	66.67	20.501	10.499	percent/mortality	NA	NA	25°C	3*10	30	16.67
Kryukov et al., 2018	2018	17			similar low mortality in control in high and low temp, using data on infected hosts	yes	no	Galleria mellonella	Galleria mellonella	pupae	moth	insecta	terrestrial	lab	model system	lab	NA	lab	Cordyceps militaris	Cordyceps militaris	Cordyceps	fungi	Russia	N54.89, E84.55, source: Noctuidae, pupa	55.7512	37.6184	non-local	2	15°C, 25°C	–	1	1	15°C	5	no	40	NA	NA	40	71.7	29.18	11.82	percent/mortality	NA	NA	25°C	40	40	8.7
Seman et al., 2018	2018	19			almost no mortality in control	yes	no	Danio rerio	Danio rerio	juvenile	zebrafish	fish	aquatic	lab	model system	lab	NA	lab	Candida albicans (NRG1OEX)	Candida albicans	Candida	fungi	NA	lab	NA	NA	non-local	2	21°C, 33°C	–	1	1	21°C	12	no	40	NA	NA	40	10	4.5	36.5	percent/mortality	NA	NA	33°C	49	40	44.9
Seman et al., 2018	2018	19			almost no mortality in control	yes	no	Danio rerio	Danio rerio	juvenile	zebrafish	fish	aquatic	lab	model system	lab	NA	lab	Candida albicans (UME6OEX)	Candida albicans	Candida	fungi	NA	lab	NA	NA	non-local	2	21°C, 33°C	–	1	1	21°C	12	no	59	NA	NA	59	98.3	58.497	1.503	percent/mortality	NA	NA	33°C	67	59	100
Tesfaye and Seyoum, 2010	2010	22			almost no mortality in control	yes	no	Aphis gossypii	Aphis gossypii	adult	aphid	insecta	terrestrial	?		lab	NA	lab	Beauveria (DLCO105)	Beauveria	Beauveria	fungi	Ethiopia	Sekota	9.567	41.383	non-local	3	20°C, 25°C, 30°C	–	1	4	20°C	10	no	3*15	3	3	45	62.22	28.499	17.501	percent/mortality	2.22	SE	30°C	3	45	82.22
Tesfaye and Seyoum, 2010	2010	22			almost no mortality in control	yes	no	Aphis gossypii	Aphis gossypii	adult	aphid	insecta	terrestrial	?		lab	NA	lab	Beauveria (DLCO41)	Beauveria	Beauveria	fungi	Ethiopia	Erer	9.567	41.383	non-local	3	20°C, 25°C, 30°C	–	1	4	20°C	10	no	3*15	3	3	45	71.11	32.4995	13.5005	percent/mortality	4.44	SE	30°C	3	45	95.56
Tesfaye and Seyoum, 2010	2010	22			almost no mortality in control	yes	no	Aphis gossypii	Aphis gossypii	adult	aphid	insecta	terrestrial	?		lab	NA	lab	Beauveria (DLCO87)	Beauveria	Beauveria	fungi	Ethiopia	Fura	9.567	41.383	non-local	3	20°C, 25°C, 30°C	–	1	4	20°C	10	no	3*15	3	3	45	80	36.5	9.5	percent/mortality	0	SE	30°C	3	45	100
Tesfaye and Seyoum, 2010	2010	22			almost no mortality in control	yes	no	Aphis gossypii	Aphis gossypii	adult	aphid	insecta	terrestrial	?		lab	NA	lab	Beauveria (DLCO43)	Beauveria	Beauveria	fungi	Ethiopia	Wikro	9.567	41.383	non-local	3	20°C, 25°C, 30°C	–	1	4	20°C	10	no	3*15	3	3	45	82.22	37.499	8.501	percent/mortality	2.22	SE	30°C	3	45	88.89
Tesfaye and Seyoum, 2010	2010	22			almost no mortality in control	yes	no	Aphis gossypii	Aphis gossypii	adult	aphid	insecta	terrestrial	?		lab	NA	lab	Metarhizium MM	Metarhizium MM	Metarhizium	fungi	Ethiopia	Arba Minch	-0.437	34.206	non-local	3	20°C, 25°C, 30°C	–	1	4	20°C	10	no	3*15	3	3	45	60	27.5	18.5	percent/mortality	3.85	SE	30°C	3	45	84.44
Tesfaye and Seyoum, 2010	2010	22			almost no mortality in control	yes	no	Aphis gossypii	Aphis gossypii	adult	aphid	insecta	terrestrial	?		lab	NA	lab	Metarhizium anisopliae ICIPE30	Metarhizium anisopliae	Metarhizium	fungi	Kenya	NA	9.567	41.383	non-local	3	20°C, 25°C, 30°C	–	1	4	20°C	10	no	3*15	3	3	45	68.89	31.5005	14.4995	percent/mortality	5.87	SE	30°C	3	45	86.67
Chideroli et al., 2017	2017	22			no mortality in control	yes	no	Tilapia sparrmanii	Tilapia sparrmanii	juvenile	tilapia	fish	aquatic	Brazil	northeastern Brazil	field	tropical	field	Streptococcus agalactiae (S83)	Streptococcus agalactiae	Streptococcus	bacteria	Brazil	northeastern Brazil	-14.235	-51.925	local	2	22°C, 31°C	–	1	2	22°C	9	no	10	NA	NA	10	0	0.5	10.5	percent/mortality	NA	NA	31°C	10	10	60
Chideroli et al., 2017	2017	22			no mortality in control	yes	no	Tilapia sparrmanii	Tilapia sparrmanii	juvenile	tilapia	fish	aquatic	Brazil	northeastern Brazil	field	tropical	field	Streptococcus agalactiae (S73)	Streptococcus agalactiae	Streptococcus	bacteria	Brazil	northeastern Brazil	-14.235	-51.925	local	2	22°C, 31°C	–	1	2	22°C	9	no	10	NA	NA	10	10	1.5	9.5	percent/mortality	NA	NA	31°C	10	10	80
Vale et al., 2008	2008	23			mortality in control, similar low mortality in both low and high	yes	no	Daphnia magna	Daphnia magna	adult		crustacea	aquatic	Germany	Gaazerfeld	from field before	temperate	field_before	Pasteuria ramosa	Pasteuria ramosa	Pasteuria	bacteria	Germany	Gaazerfeld	54.909	8.3098	local	3	15°C, 20°C, 25°C	–	1	4	15°C	10	no	18*1	18	NA	18	0	0.5	18.5	percent/mortality	NA	NA	25°C	18*1	18	75.7
Huang et al., 2015	2015	23			data at day when no mortality in control observed	yes	no	Galleria mellonella	Galleria mellonella	larva	moth	insecta	terrestrial	model system		lab	NA	lab	Penicillium marneffei ((WT) F4; CBS 119456)	Penicillium marneffei	Penicillium	fungi	Thailand	Dr. Aksarakorn Kummasook; WT strain	15.87	100.993	non-local	2	25°C, 37°C	dosage	1	2	25°C	12	no	3*20 (only 1 representative data was presented)	NA	NA	20	0	0.5	20.5	percent/mortality	NA	NA	37°C	3*20 (only 1 representative data was presented)	20	70
Huang et al., 2015	2015	23			data at day when no mortality in control observed	yes	no	Galleria mellonella	Galleria mellonella	larva	moth	insecta	terrestrial	model system		lab	NA	lab	Penicillium marneffei (strain 486)	Penicillium marneffei	Penicillium	fungi	NA	clinical strain	NA	NA	non-local	2	25°C, 37°C	dosage	1	2	25°C	12	no	3*20 (only 1 representative data was presented)	NA	NA	20	40	8.5	12.5	percent/mortality	NA	NA	37°C	3*20 (only 1 representative data was presented)	20	20
Huang et al., 2015	2015	23			data at day when no mortality in control observed	yes	no	Galleria mellonella	Galleria mellonella	larva	moth	insecta	terrestrial	model system		lab	NA	lab	Penicillium marneffei (strain 570)	Penicillium marneffei	Penicillium	fungi	NA	clinical strain	NA	NA	non-local	2	25°C, 37°C	dosage	1	2	25°C	12	no	3*20 (only 1 representative data was presented)	NA	NA	20	80	16.5	4.5	percent/mortality	NA	NA	37°C	3*20 (only 1 representative data was presented)	20	20
Wei et al., 2019	2019	24			no mortality in control	yes	no	Scapharca broughtonii	Scapharca broughtonii	adult	clam	mollusca	aquatic	China	Bohai sea	collected	temperate	field	Vibrio harveyi (A2-1)	Vibrio harveyi	Vibrio	bacteria	China	Bohai sea	23.179	113.297	local	2	15°C, 25°C	–	1	4	15°C	10	no	3*12	3	3	36	0	0.5	36.5	percent/mortality	0	SE	25°C	3*12	36	100
Yuksel et al., 2019	2019	27			corrected for control mortality following Abbott's 1952 formula	yes	no	Rhyzopertha dominica	Rhyzopertha dominica	adult	weevil	insecta	terrestrial	Turkey	Plant Protection Department of Agricultural Faculty, Ankara University	NA	NA	NA	Heterorhabditis bacteriophora (UMK-7)	Heterorhabditis bacteriophora	Heterorhabditis	nematoda	Turkey	Cappadocia region of Turkey	38.6404	34.8463	non-local	3	15°C, 20°C, 25°C	dosage	1	2	15°C	10	no	4*10	4	4	40	26	10.9	30.1	percent/mortality	7	SE	25°C	4*10	40	36
Yuksel et al., 2019	2019	27			corrected for control mortality following Abbott's 1952 formula	yes	no	Rhyzopertha dominica	Rhyzopertha dominica	adult	weevil	insecta	terrestrial	Turkey	Plant Protection Department of Agricultural Faculty, Ankara University	NA	NA	NA	Heterorhabditis bacteriophora (AVB-15)	Heterorhabditis bacteriophora	Heterorhabditis	nematoda	Turkey	Cappadocia region of Turkey	38.6404	34.8463	non-local	3	15°C, 20°C, 25°C	dosage	1	2	15°C	10	no	4*10	4	4	40	33	13.7	27.3	percent/mortality	3	SE	25°C	4*10	40	33
Yuksel et al., 2019	2019	27			corrected for control mortality following Abbott's 1952 formula	yes	no	Sitophilus granarius	Sitophilus granarius	adult	weevil	insecta	terrestrial	Turkey	Plant Protection Department of Agricultural Faculty, Ankara University	NA	NA	NA	Heterorhabditis bacteriophora (AVB-15)	Heterorhabditis bacteriophora	Heterorhabditis	nematoda	Turkey	Cappadocia region of Turkey	38.6404	34.8463	non-local	3	15°C, 20°C, 25°C	dosage	1	2	15°C	10	no	4*10	4	4	40	60	24.5	16.5	percent/mortality	5	SE	25°C	4*10	40	63
Yuksel et al., 2019	2019	27			corrected for control mortality following Abbott's 1952 formula	yes	no	Sitophilus granarius	Sitophilus granarius	adult	weevil	insecta	terrestrial	Turkey	Plant Protection Department of Agricultural Faculty, Ankara University	NA	NA	NA	Heterorhabditis bacteriophora (UMK-7)	Heterorhabditis bacteriophora	Heterorhabditis	nematoda	Turkey	Cappadocia region of Turkey	38.6404	34.8463	non-local	3	15°C, 20°C, 25°C	dosage	1	2	15°C	10	no	4*10	4	4	40	63	25.7	15.3	percent/mortality	6	SE	25°C	4*10	40	70
Yuksel et al., 2019	2019	27			corrected for control mortality following Abbott's 1952 formula	yes	no	Rhyzopertha dominica	Rhyzopertha dominica	adult	weevil	insecta	terrestrial	Turkey	Plant Protection Department of Agricultural Faculty, Ankara University	NA	NA	NA	Steinernema feltiae (DDKB-17)	Steinernema feltiae	Steinernema	nematoda	Turkey	Cappadocia region of Turkey	38.6404	34.8463	non-local	3	15°C, 20°C, 25°C	dosage	1	2	15°C	10	no	4*10	4	4	40	26	10.9	30.1	percent/mortality	7	SE	25°C	4*10	40	33
Yuksel et al., 2019	2019	27			corrected for control mortality following Abbott's 1952 formula	yes	no	Rhyzopertha dominica	Rhyzopertha dominica	adult	weevil	insecta	terrestrial	Turkey	Plant Protection Department of Agricultural Faculty, Ankara University	NA	NA	NA	Steinernema feltiae (ÜTP-5)	Steinernema feltiae	Steinernema	nematoda	Turkey	Cappadocia region of Turkey	38.6404	34.8463	non-local	3	15°C, 20°C, 25°C	dosage	1	2	15°C	10	no	4*10	4	4	40	26	10.9	30.1	percent/mortality	7	SE	25°C	4*10	40	36
Yuksel et al., 2019	2019	27			corrected for control mortality following Abbott's 1952 formula	yes	no	Sitophilus granarius	Sitophilus granarius	adult	weevil	insecta	terrestrial	Turkey	Plant Protection Department of Agricultural Faculty, Ankara University	NA	NA	NA	Steinernema feltiae (ÜTP-5)	Steinernema feltiae	Steinernema	nematoda	Turkey	Cappadocia region of Turkey	38.6404	34.8463	non-local	3	15°C, 20°C, 25°C	dosage	1	2	15°C	10	no	4*10	4	4	40	63	25.7	15.3	percent/mortality	6	SE	25°C	4*10	40	73
Yuksel et al., 2019	2019	27			corrected for control mortality following Abbott's 1952 formula	yes	no	Sitophilus granarius	Sitophilus granarius	adult	weevil	insecta	terrestrial	Turkey	Plant Protection Department of Agricultural Faculty, Ankara University	NA	NA	NA	Steinernema feltiae (DDKB-17)	Steinernema feltiae	Steinernema	nematoda	Turkey	Cappadocia region of Turkey	38.6404	34.8463	non-local	3	15°C, 20°C, 25°C	dosage	1	2	15°C	10	no	4*10	4	4	40	70	28.5	12.5	percent/mortality	5	SE	25°C	4*10	40	83
Yuksel et al., 2019	2019	27			corrected for control mortality following Abbott's 1952 formula	yes	no	Ephestia kuehniella	Ephestia kuehniella	larva	weevil	insecta	terrestrial	Turkey	Plant Protection Department of Agricultural Faculty, Ankara University	NA	NA	NA	Heterorhabditis bacteriophora (AVB-15)	Heterorhabditis bacteriophora	Heterorhabditis	nematoda	Turkey	Cappadocia region of Turkey	38.6404	34.8463	non-local	3	15°C, 20°C, 25°C	dosage	1	2	15°C	10	no	4*10	4	4	40	80	32.5	8.5	percent/mortality	4	SE	25°C	4*10	40	86
Yuksel et al., 2019	2019	27			corrected for control mortality following Abbott's 1952 formula	yes	no	Ephestia kuehniella	Ephestia kuehniella	larva	weevil	insecta	terrestrial	Turkey	Plant Protection Department of Agricultural Faculty, Ankara University	NA	NA	NA	Heterorhabditis bacteriophora (UMK-7)	Heterorhabditis bacteriophora	Heterorhabditis	nematoda	Turkey	Cappadocia region of Turkey	38.6404	34.8463	non-local	3	15°C, 20°C, 25°C	dosage	1	2	15°C	10	no	4*10	4	4	40	83	33.7	7.3	percent/mortality	3	SE	25°C	4*10	40	93
Yuksel et al., 2019	2019	27			corrected for control mortality following Abbott's 1952 formula	yes	no	Ephestia kuehniella	Ephestia kuehniella	larva	weevil	insecta	terrestrial	Turkey	Plant Protection Department of Agricultural Faculty, Ankara University	NA	NA	NA	Steinernema feltiae (DDKB-17)	Steinernema feltiae	Steinernema	nematoda	Turkey	Cappadocia region of Turkey	38.6404	34.8463	non-local	3	15°C, 20°C, 25°C	dosage	1	2	15°C	10	no	4*10	4	4	40	70	28.5	12.5	percent/mortality	3	SE	25°C	4*10	40	83
Yuksel et al., 2019	2019	27			corrected for control mortality following Abbott's 1952 formula	yes	no	Ephestia kuehniella	Ephestia kuehniella	larva	weevil	insecta	terrestrial	Turkey	Plant Protection Department of Agricultural Faculty, Ankara University	NA	NA	NA	Steinernema feltiae (ÜTP-5)	Steinernema feltiae	Steinernema	nematoda	Turkey	Cappadocia region of Turkey	38.6404	34.8463	non-local	3	15°C, 20°C, 25°C	dosage	1	2	15°C	10	no	4*10	4	4	40	73	29.7	11.3	percent/mortality	3	SE	25°C	4*10	40	80
Rodrigues et al., 2016	2016	30			mortality in control, different in low and high temp	no	no	Rhodnius prolixus	Rhodnius prolixus	larva		insecta	terrestrial		Honduras (1990)	lab	NA	lab	Trypanosoma rangeli (cultured)	Trypanosoma rangeli	Trypanosoma	euglenozoa	Columbia		4.62434	-74.0636	non-local from natural system	4	21°C, 24°C, 27°C, 30°C	–	1	1	21°C	9	no	30	NA	NA	30	26.67	8.501	22.499	percent/mortality	NA	NA	30°C	30	30	0
Rodrigues et al., 2016	2016	30			mortality in control, similar low mortality in both low and high	yes	no	Rhodnius prolixus	Rhodnius prolixus	larva		insecta	terrestrial		Honduras (1990) originally	lab	tropical	lab	Trypanosoma rangeli (passaged)	Trypanosoma rangeli	Trypanosoma	euglenozoa	Columbia		4.62434	-74.0636	non-local from natural system	4	21°C, 24°C, 27°C, 30°C	–	1	1	21°C	9	no	20	NA	NA	20	0	0.5	20.5	percent/mortality	NA	NA	30°C	20	20	20
Yeo et al., 2003	2003	32			corrected, data is mortality caused by fungus	yes	no	Aphis fabae	Aphis fabae	adult	aphid	insecta	terrestrial	UK	unknown	unknown	NA	unknown	Beauveria bassiana (Mycotech GHA)	Beauveria bassiana	Beauveria	fungi	NA	NA	NA	NA	non-local	3	10°C, 18°C, 23°C	–	1	1	10°C	13	no	4*15	4	NA	60	0	0.5	60.5	percent/mortality	NA	NA	23°C	4*15	60	94.5
Yeo et al., 2003	2003	32			corrected, data is mortality caused by fungus	yes	no	Myzus persicae	Myzus persicae	adult	aphid	insecta	terrestrial	UK	unknown	unknown	NA	unknown	Beauveria bassiana (Mycotech GHA)	Beauveria bassiana	Beauveria	fungi	NA	NA	NA	NA	non-local	3	10°C, 18°C, 23°C	–	1	1	10°C	13	no	4*15	4	NA	60	0	0.5	60.5	percent/mortality	NA	NA	23°C	4*15	60	89.29
Yeo et al., 2003	2003	32			corrected, data is mortality caused by fungus	yes	no	Aphis fabae	Aphis fabae	adult	aphid	insecta	terrestrial	UK	unknown	unknown	NA	unknown	Beauveria bassiana (Mycotech GHA)	Beauveria bassiana	Beauveria	fungi	NA	NA	NA	NA	non-local	3	10°C, 18°C, 23°C	–	1	1	10°C	13	no	4*15	4	NA	60	1.68	1.508	59.492	percent/mortality	NA	NA	23°C	4*15	60	94.44
Yeo et al., 2003	2003	32			corrected, data is mortality caused by fungus	yes	no	Myzus persicae	Myzus persicae	adult	aphid	insecta	terrestrial	UK	unknown	unknown	NA	unknown	Beauveria bassiana (Mycotech GHA)	Beauveria bassiana	Beauveria	fungi	NA	NA	NA	NA	non-local	3	10°C, 18°C, 23°C	–	1	1	10°C	13	no	4*15	4	NA	60	1.68	1.508	59.492	percent/mortality	NA	NA	23°C	4*15	60	88.52
Yeo et al., 2003	2003	32			corrected, data is mortality caused by fungus	yes	no	Myzus persicae	Myzus persicae	adult	aphid	insecta	terrestrial	UK	unknown	unknown	NA	unknown	Paecilomyces fumosoroseus (Z11)	Paecilomyces fumosoroseus	Paecilomyces	fungi	Switzerland	NA	47	8	non-local	3	10°C, 18°C, 23°C	–	1	1	10°C	13	no	4*15	4	NA	60	0	0.5	60.5	percent/mortality	NA	NA	23°C	4*15	60	99.43
Yeo et al., 2003	2003	32			corrected, data is mortality caused by fungus	yes	no	Aphis fabae	Aphis fabae	adult	aphid	insecta	terrestrial	UK	unknown	unknown	NA	unknown	Paecilomyces fumosoroseus (Z11)	Paecilomyces fumosoroseus	Paecilomyces	fungi	Switzerland	NA	47	8	non-local	3	10°C, 18°C, 23°C	–	1	1	10°C	13	no	4*15	4	NA	60	0	0.5	60.5	percent/mortality	NA	NA	23°C	4*15	60	99.43
Yeo et al., 2003	2003	32			corrected, data is mortality caused by fungus	yes	no	Aphis fabae	Aphis fabae	adult	aphid	insecta	terrestrial	UK	unknown	unknown	NA	unknown	Paecilomyces fumosoroseus (Z11)	Paecilomyces fumosoroseus	Paecilomyces	fungi	Switzerland	NA	47	8	non-local	3	10°C, 18°C, 23°C	–	1	1	10°C	13	no	4*15	4	NA	60	6.32	4.292	56.708	percent/mortality	NA	NA	23°C	4*15	60	98.52
Yeo et al., 2003	2003	32			corrected, data is mortality caused by fungus	yes	no	Myzus persicae	Myzus persicae	adult	aphid	insecta	terrestrial	UK	unknown	unknown	NA	unknown	Paecilomyces fumosoroseus (Z11)	Paecilomyces fumosoroseus	Paecilomyces	fungi	Switzerland	NA	47	8	non-local	3	10°C, 18°C, 23°C	–	1	1	10°C	13	no	4*15	4	NA	60	6.32	4.292	56.708	percent/mortality	NA	NA	23°C	4*15	60	98.52
Yeo et al., 2003	2003	32			corrected, data is mortality caused by fungus	yes	no	Myzus persicae	Myzus persicae	adult	aphid	insecta	terrestrial	UK	unknown	unknown	NA	unknown	Verticillium lecanii (HRI 1.72)	Verticillium lecanii	Verticillium	fungi	UK	NA	55.6905	-2.3356	non-local	3	10°C, 18°C, 23°C	–	1	1	10°C	13	no	4*15	4	NA	60	3	2.3	58.7	percent/mortality	NA	NA	23°C	4*15	60	99.43
Yeo et al., 2003	2003	32			corrected, data is mortality caused by fungus	yes	no	Aphis fabae	Aphis fabae	adult	aphid	insecta	terrestrial	UK	unknown	unknown	NA	unknown	Verticillium lecanii (HRI 1.72)	Verticillium lecanii	Verticillium	fungi	UK	NA	55.6905	-2.3356	non-local	3	10°C, 18°C, 23°C	–	1	1	10°C	13	no	4*15	4	NA	60	20	12.5	48.5	percent/mortality	NA	NA	23°C	4*15	60	100
Yeo et al., 2003	2003	32			corrected, data is mortality caused by fungus	yes	no	Aphis fabae	Aphis fabae	adult	aphid	insecta	terrestrial	UK	unknown	unknown	NA	unknown	Verticillium lecanii (HRI 1.72)	Verticillium lecanii	Verticillium	fungi	UK	NA	55.6905	-2.3356	non-local	3	10°C, 18°C, 23°C	–	1	1	10°C	13	no	4*15	4	NA	60	93.47	56.582	4.418	percent/mortality	NA	NA	23°C	4*15	60	100
Yeo et al., 2003	2003	32			corrected, data is mortality caused by fungus	yes	no	Myzus persicae	Myzus persicae	adult	aphid	insecta	terrestrial	UK	unknown	unknown	NA	unknown	Verticillium lecanii (HRI 1.72)	Verticillium lecanii	Verticillium	fungi	UK	NA	55.6905	-2.3356	non-local	3	10°C, 18°C, 23°C	–	1	1	10°C	13	no	4*15	4	NA	60	93.47	56.582	4.418	percent/mortality	NA	NA	23°C	4*15	60	98.52
Aatif et al., 2020	2020	32			corrected for control mortality following Abbott's 1952 formula	yes	no	Bactrocera dorsalis	Bactrocera dorsalis	larva	fruit fly	insecta	terrestrial	Pakistan	lat30.9, lon70.9	field	subtropical	field	Heterorhabditis bacteriophora	Heterorhabditis bacteriophora	Heterorhabditis	nematoda	NA	Plant Pathology, University of Agriculture, Faisalabad, Pakistan	NA	NA	non-local	5	15°C, 20°C, 25°C, 30°C, 35°C	–	1	1	20°C	10	no	4*12	4	4	48	75.24	36.6152	12.3848	percent/mortality	2.33	SE	30°C	4*12	48	93.38
Aatif et al., 2020	2020	32			corrected for control mortality following Abbott's 1952 formula	yes	no	Bactrocera dorsalis	Bactrocera dorsalis	larva	fruit fly	insecta	terrestrial	Pakistan	lat30.9, lon70.9	field	subtropical	field	Heterorhabditis indica	Heterorhabditis indica	Heterorhabditis	nematoda	NA	Plant Pathology, University of Agriculture, Faisalabad, Pakistan	NA	NA	non-local	5	15°C, 20°C, 25°C, 30°C, 35°C	–	1	1	20°C	10	no	4*12	4	4	48	60.49	29.5352	19.4648	percent/mortality	2.19	SE	30°C	4*12	48	93.37
Aatif et al., 2020	2020	32			corrected for control mortality following Abbott's 1952 formula	yes	no	Bactrocera dorsalis	Bactrocera dorsalis	larva	fruit fly	insecta	terrestrial	Pakistan	lat30.9, lon70.9	field	subtropical	field	Steinernema aticum	Steinernema aticum	Steinernema	nematoda	NA	Plant Pathology, University of Agriculture, Faisalabad, Pakistan	NA	NA	non-local	5	15°C, 20°C, 25°C, 30°C, 35°C	–	1	1	20°C	10	no	4*12	4	4	48	71.31	34.7288	14.2712	percent/mortality	2.07	SE	30°C	4*12	48	86.75
Aatif et al., 2020	2020	32			corrected for control mortality following Abbott's 1952 formula	yes	no	Bactrocera dorsalis	Bactrocera dorsalis	larva	fruit fly	insecta	terrestrial	Pakistan	lat30.9, lon70.9	field	subtropical	field	Steinernema carpocaps	Steinernema carpocaps	Steinernema	nematoda	NA	Plant Pathology, University of Agriculture, Faisalabad, Pakistan	NA	NA	non-local	5	15°C, 20°C, 25°C, 30°C, 35°C	–	1	1	20°C	10	no	4*12	4	4	48	58.02	28.3496	20.6504	percent/mortality	2.32	SE	30°C	4*12	48	86.75
Aatif et al., 2020	2020	32			corrected for control mortality following Abbott's 1952 formula	yes	no	Bactrocera dorsalis	Bactrocera dorsalis	pupae	fruit fly	insecta	terrestrial	Pakistan	lat30.9, lon70.9	field	subtropical	field	Heterorhabditis bacteriophora	Heterorhabditis bacteriophora	Heterorhabditis	nematoda	NA	Plant Pathology, University of Agriculture, Faisalabad, Pakistan	NA	NA	non-local	5	15°C, 20°C, 25°C, 30°C, 35°C	–	1	1	20°C	10	no	4*12	4	4	48	28.7	14.276	34.724	percent/mortality	1.4	SE	30°C	4*12	48	67.44
Aatif et al., 2020	2020	32			corrected for control mortality following Abbott's 1952 formula	yes	no	Bactrocera dorsalis	Bactrocera dorsalis	pupae	fruit fly	insecta	terrestrial	Pakistan	lat30.9, lon70.9	field	subtropical	field	Heterorhabditis indica	Heterorhabditis indica	Heterorhabditis	nematoda	NA	Plant Pathology, University of Agriculture, Faisalabad, Pakistan	NA	NA	non-local	5	15°C, 20°C, 25°C, 30°C, 35°C	–	1	1	20°C	10	no	4*12	4	4	48	24.03	12.0344	36.9656	percent/mortality	1.17	SE	30°C	4*12	48	59.04
Aatif et al., 2020	2020	32			corrected for control mortality following Abbott's 1952 formula	yes	no	Bactrocera dorsalis	Bactrocera dorsalis	pupae	fruit fly	insecta	terrestrial	Pakistan	lat30.9, lon70.9	field	subtropical	field	Steinernema aticum	Steinernema aticum	Steinernema	nematoda	NA	Plant Pathology, University of Agriculture, Faisalabad, Pakistan	NA	NA	non-local	5	15°C, 20°C, 25°C, 30°C, 35°C	–	1	1	20°C	10	no	4*12	4	4	48	21.71	10.9208	38.0792	percent/mortality	1.71	SE	30°C	4*12	48	61.14
Aatif et al., 2020	2020	32			corrected for control mortality following Abbott's 1952 formula	yes	no	Bactrocera dorsalis	Bactrocera dorsalis	pupae	fruit fly	insecta	terrestrial	Pakistan	lat30.9, lon70.9	field	subtropical	field	Steinernema carpocaps	Steinernema carpocaps	Steinernema	nematoda	NA	Plant Pathology, University of Agriculture, Faisalabad, Pakistan	NA	NA	non-local	5	15°C, 20°C, 25°C, 30°C, 35°C	–	1	1	20°C	10	no	4*12	4	4	48	21.71	10.9208	38.0792	percent/mortality	1.71	SE	30°C	4*12	48	51.43
Jiang et al., 2019	2019	33			no mortality in control	yes	no	Carassius carassius	Carassius carassius	adult	carp	fish	aquatic	China	Crucian Carp Breeding Corporation, Guangzhou		subtropical	commercial	Edwardsiella tarda (EIB202)	Edwardsiella tarda	Edwardsiella	bacteria	China	mariculture farm in Yantai, Shandong	23.179	113.297	non-local	2	20°C, 30°C	–	1	1	20°C	10	no	30		NA	30	23.4	7.52	23.48	percent/mortality	NA	NA	30°C	30	30	70
Grewal et al., 1996	1996	33			corrected for control mortality following Abbott's 1952 formula	yes	no	Galleria mellonella	Galleria mellonella	larva	wax moth	insecta	terrestrial			model system	NA	lab	Heterorhabditis bacteriophora	Heterorhabditis bacteriophora	Heterorhabditis	nematoda	USA	Logan, Utah	41.733	-111.833	non-local	7	08°C, 10°C, 12°C, 15°C, 25°C, 30°C, 32°C, 35°C, 37°C	–	1	2	10°C	22	no	50*20	20	20	1000	19.7	197.5	803.5	percent/mortality	7.4	SE	32°C	50*20	1000	77.44
Grewal et al., 1996	1996	33			corrected for control mortality following Abbott's 1952 formula	yes	no	Galleria mellonella	Galleria mellonella	larva	wax moth	insecta	terrestrial			model system	NA	lab	Steinernema anomali	Steinernema anomali	Steinernema	nematoda	Russia	Riazan	55.7512	37.6184	non-local	7	08°C, 10°C, 12°C, 15°C, 25°C, 30°C, 32°C, 35°C, 37°C	–	1	2	10°C	25	no	50*20	20	20	1000	69.88	699.3	301.7	percent/mortality	9.34	SE	35°C	50*20	1000	69.28
Keerio et al., 2020	2020	34			almost no mortality in control	yes	no	Bemisia tabaci	Bemisia tabaci	adult	fly	insecta	terrestrial	China	Chinese Academy of Agricultural Sciences (CAAS) Beijing	field	temperate	field	Beauveria bassiana (252)	Beauveria bassiana	Beauveria	fungi	Russia	Vladivostok	55.7512	37.6184	non-local	4	20°C, 24°C, 28°C, 32°C	–	1	2	20°C	12	no	10*10	10	10	100	52.54	53.04	47.96	percent/mortality	3.73	SE	32°C	10*10	100	42.88
Keerio et al., 2020	2020	34			almost no mortality in control	yes	no	Bemisia tabaci	Bemisia tabaci	adult	fly	insecta	terrestrial	China	Chinese Academy of Agricultural Sciences (CAAS) Beijing	field	temperate	field	Beauveria bassiana (72)	Beauveria bassiana	Beauveria	fungi	Russia	Vladivostok	55.7512	37.6184	non-local	4	20°C, 24°C, 28°C, 32°C	–	1	2	20°C	12	no	10*10	10	10	100	60.67	61.17	39.83	percent/mortality	3.05	SE	32°C	10*10	100	54.85
Keerio et al., 2020	2020	34			almost no mortality in control	yes	no	Bemisia tabaci	Bemisia tabaci	adult	fly	insecta	terrestrial	China	Chinese Academy of Agricultural Sciences (CAAS) Beijing	field	temperate	field	Lecanicillium lecanii (2)	Lecanicillium lecanii	Lecanicillium	fungi	Russia	Moscow	55.7512	37.6184	non-local	4	20°C, 24°C, 28°C, 32°C	–	1	1	20°C	12	no	10*10	10	10	100	44.4	44.9	56.1	percent/mortality	2.37	SE	32°C	10*10	100	33.49
Vezzulli et al., 2010	2010	37			data at day8 when no mortality in control observed	yes	no	Paramuricea clavata	Paramuricea clavata	adult	coral	anthozoa	aquatic		Ligurian Sea (N 44'03'13'', E 09'51'28'')	field	temperate	field	Vibrio harveyi (TAV1)	Vibrio harveyi	Vibrio	bacteria		Ligurian Sea (N 44'03'13'', E 09'51'28'')	44.0536	9.858	local	3	18°C, 22°C, 24°C	–	1	3	18°C	6	no	3	3	NA	3	0	0.5	3.5	percent/mortality	0	SE	24°C	3	3	49.93
Vezzulli et al., 2010	2010	37			data at day8 when no mortality in control observed	yes	no	Paramuricea clavata	Paramuricea clavata	adult	coral	anthozoa	aquatic		Ligurian Sea (N 44'03'13'', E 09'51'28'')	field	temperate	field	Vibrio harveyi (TAV26)	Vibrio harveyi	Vibrio	bacteria		Ligurian Sea (N 44'03'13'', E 09'51'28'')	44.0536	9.858	local	3	18°C, 22°C, 24°C	–	1	3	18°C	6	no	3	3	NA	3	0	0.5	3.5	percent/mortality	0	SE	24°C	3	3	41.46
Vezzulli et al., 2010	2010	37			data at day8 when no mortality in control observed	yes	no	Paramuricea clavata	Paramuricea clavata	adult	coral	anthozoa	aquatic		Ligurian Sea (N 44'03'13'', E 09'51'28'')	field	temperate	field	Vibrio harveyi (TAV24)	Vibrio harveyi	Vibrio	bacteria		Ligurian Sea (N 44'03'13'', E 09'51'28'')	44.0536	9.858	local	3	18°C, 22°C, 24°C	–	1	3	18°C	6	no	3	3	NA	3	12.19	0.8657	3.1343	percent/mortality	1.61658	SE	24°C	3	3	66.38
Hu et al., 1996	1996	37			corrected (No. insects killed by pathogen/No. insects tested - No. insects died from unknown causes)	yes	no	Riptortus linearis	Riptortus linearis	larva	bug	insecta	terrestrial		Taichung	field	subtropical	field	Beauveria bassiana (CH1)	Beauveria bassiana	Beauveria	fungi	Taiwan	National Chung Hsing University, Taichung	23.557	120.471	non-local	6	15°C, 20°C, 23°C, 25°C, 30°C, 35°C	–	1	1	20°C	10	no	20*3	3	3	60	100	60.5	0.5	percent/mortality	0	SE	30°C	20*3	60	31.6
Schade et al., 2014	2014	40			almost no mortality in control	yes	no	Gasterosteus aculeatus	Gasterosteus aculeatus	adult	stickleback	marine fish	aquatic	Netherlands, Germany	Yerseke (51.49 N, 4.06 E), Texel (53.16 N, 4.88 E), Sylt(5.03 N, 8.46 E)	field	temperate	field	Vibrio sp.	Vibrio sp.	Vibrio	bacteria	NA		NA	NA	non-local	2	17°C, 21°C	–	1	1	17°C	4	no	5	NA	NA	5	35.2	2.26	3.74	percent/mortality	NA	NA	21°C	5	5	54.6
Rao et al., 2006	2006	40			no mortality in control	yes	no	Spodoptera litura	Spodoptera litura	larva	moth	insecta	terrestrial	India	Bangalor	lab	NA	lab	Beauveria bassiana (LBb)	Beauveria bassiana	Beauveria	fungi	India	Guntur district	16.3142	80.435	non-local	2	25°C, 32°C/21°C	coinfection (not using coinfection data)	1	2	25°C	7	yes	2*5*10	2	2	100	6.72	7.22	93.78	percent/mortality	0.55	SE	32°C/21°C	2*5*10	100	15.94
Rao et al., 2006	2006	40			no mortality in control	yes	no	Spodoptera litura	Spodoptera litura	larva	moth	insecta	terrestrial	India	Bangalor	lab	NA	lab	Beauveria bassiana (HBb)	Beauveria bassiana	Beauveria	fungi	India	Guntur district	16.3142	80.435	non-local	2	25°C, 32°C/21°C	coinfection (not using coinfection data)	1	2	25°C	7	yes	2*5*10	2	2	100	40.27	40.77	60.23	percent/mortality	0.82	SE	32°C/21°C	2*5*10	100	42.8
Rao et al., 2006	2006	40			no mortality in control	yes	no	Spodoptera litura	Spodoptera litura	larva	moth	insecta	terrestrial	India	Bangalor	lab	NA	lab	Nomuraea rileyi (LNr)	Nomuraea rileyi	Nomuraea	fungi	India	Guntur district	16.3142	80.435	non-local	2	25°C, 32°C/21°C	coinfection (not using coinfection data)	1	2	25°C	7	yes	2*5*10	2	10	100	17.09	17.59	83.41	percent/mortality	0.27	SE	32°C/21°C	2*5*10	100	13.25
Rao et al., 2006	2006	40			no mortality in control	yes	no	Spodoptera litura	Spodoptera litura	larva	moth	insecta	terrestrial	India	Bangalor	lab	NA	lab	Nomuraea rileyi (HNr)	Nomuraea rileyi	Nomuraea	fungi	India	Guntur district	16.3142	80.435	non-local	2	25°C, 32°C/21°C	coinfection (not using coinfection data)	1	2	25°C	7	yes	2*5*10	2	10	100	96.99	97.49	3.51	percent/mortality	0.82	SE	32°C/21°C	2*5*10	100	39.94
Vater et al., 2018	2018	43			data at day when no mortality in control observed	yes	no	Haliotis rufescens (red)	Haliotis rufescens	adult	abalone	mollusca	aquatic			purchased from farm in Goleta, California	subtropical	commercial	Xenohaliotis californiensis (Ca.Xc)	Xenohaliotis californiensis (Ca.Xc)	Xenohaliotis	bacteria	USA	Goleta, California	41.733	-111.833	local	2	13.6°C, 18.5°C	–	1	1	13,6°C	4.9	no	8*8	NA	NA	64	0	0.5	64.5	percent/mortality	NA	NA	18.5°C	8*8	64	2.7
Vater et al., 2018	2018	43			data at day when no mortality in control observed	yes	no	Haliotis rufescens (white)	Haliotis rufescens	adult	abalone	mollusca	aquatic			from UC Davis Bodega Marine laboratory	temperate	lab	Xenohaliotis californiensis (Ca.Xc)	Xenohaliotis californiensis (Ca.Xc)	Xenohaliotis	bacteria	USA	California	41.733	-111.833	local	2	13.6°C, 18.5°C	–	1	1	13,6°C	4.9	no	8*8	NA	NA	64	3.51	2.7464	62.2536	percent/mortality	NA	NA	18.5°C	8*8	64	6.47
Mesa-Arango et al., 2013	2013	46			no mortality in control	yes	no	Galleria mellonella	Galleria mellonella	larva	moth	insecta	terrestrial	model system		lab	NA	lab	Candida tropicalis (ATCC 200956)	Candida tropicalis	Candida	fungi	NA	Spanish National center for Microbiology	NA	NA	non-local	2	30°C, 37°C	–	1	2	30°C	7	no	3*20 (but only 1 representative is presented)	1	NA	20	61.97	12.894	8.106	percent/mortality	NA	NA	37°C	3*20 (but only 1 representative is presented)	20	67.48
Mesa-Arango et al., 2013	2013	46			no mortality in control	yes	no	Galleria mellonella	Galleria mellonella	larva	moth	insecta	terrestrial	model system		lab	NA	lab	Candida tropicalis (CL-7868)	Candida tropicalis	Candida	fungi	NA	Spanish National center for Microbiology	NA	NA	non-local	2	30°C, 37°C	–	1	2	30°C	7	no	3*20 (but only 1 representative is presented)	1	NA	20	88.71	18.242	2.758	percent/mortality	NA	NA	37°C	3*20 (but only 1 representative is presented)	20	100
Ushijima et al., 2018	2018	47			similar low mortality in control in high and low temp	yes	no	Crassostrea gigas	Crassostrea gigas	larva	oyster	mollusca	aquatic			from UC Davis Bodega Marine laboratory	temperate	lab	Vibrio coralliilyticus (RE98)	Vibrio coralliilyticus	Vibrio	bacteria	USA	Netarts, OA	41.733	-111.833	local	2	23°C, 27°C	dosage	1	3	23°C	4	no	4*12	4	4	48	53.3	26.084	22.916	percent/mortality	3.7	SE	27°C	4*12	48	79.2
Ushijima et al., 2018	2018	47			similar low mortality in control in high and low temp	yes	no	Crassostrea gigas	Crassostrea gigas	larva	oyster	mollusca	aquatic			from UC Davis Bodega Marine laboratory	temperate	lab	Vibrio sp. HMSC5	Vibrio sp. HMSC5	Vibrio	bacteria	USA	Hatfield Marine Science Center in Newport, OR.	41.733	-111.833	local	2	23°C, 27°C	dosage	1	3	23°C	4	no	4*12	4	4	48	12.1	6.308	42.692	percent/mortality	1.9	SE	27°C	4*12	48	13.5
Ushijima et al., 2018	2018	47			similar low mortality in control in high and low temp	yes	no	Crassostrea gigas	Crassostrea gigas	larva	oyster	mollusca	aquatic			from UC Davis Bodega Marine laboratory	temperate	lab	V. tasmaniensis LGP32	Vibrio. tasmaniensis	Vibrio	bacteria	France	Atlantic coast of France	43.2	5.4	local	2	23°C, 27°C	dosage	1	3	23°C	4	no	4*12	4	4	48	9.5	5.06	43.94	percent/mortality	2.4	SE	27°C	4*12	48	11
Ushijima et al., 2018	2018	47			similar low mortality in control in high and low temp	yes	no	Crassostrea gigas	Crassostrea gigas	larva	oyster	mollusca	aquatic			from UC Davis Bodega Marine laboratory	temperate	lab	Vibrio coralliilyticus (BAA-450)	Vibrio coralliilyticus	Vibrio	bacteria	India	Zanzibar	16.3142	80.435	non-local	2	23°C, 27°C	dosage	1	3	23°C	4	no	4*12	4	4		23.4	0.5	0.5	percent/mortality	3.6	SE	27°C	12		38.8
Ushijima et al., 2018	2018	47			similar low mortality in control in high and low temp	yes	no	Crassostrea gigas	Crassostrea gigas	larva	oyster	mollusca	aquatic			from UC Davis Bodega Marine laboratory	temperate	lab	Vibrio coralliilyticus (OCN014)	Vibrio coralliilyticus	Vibrio	bacteria	USA	Palmyra Atoll, Northern Line Islands	41.733	-111.833	non-local	2	23°C, 27°C	dosage	1	3	23°C	4	no	4*12	4	4	48	50.9	24.932	24.068	percent/mortality	5.8	SE	27°C	4*12	48	93.7
Ushijima et al., 2018	2018	47			similar low mortality in control in high and low temp	yes	no	Crassostrea gigas	Crassostrea gigas	larva	oyster	mollusca	aquatic			from UC Davis Bodega Marine laboratory	temperate	lab	Vibrio coralliilyticus (OCN008)	Vibrio coralliilyticus	Vibrio	bacteria	USA	Kāne‘ohe Bay	41.733	-111.833	non-local	2	23°C, 27°C	dosage	1	3	23°C	4	no	4*12	4	4	48	54.9	26.852	22.148	percent/mortality	5	SE	27°C	4*12	48	78.8
Ushijima et al., 2018	2018	47			similar low mortality in control in high and low temp	yes	no	Crassostrea gigas	Crassostrea gigas	larva	oyster	mollusca	aquatic			from UC Davis Bodega Marine laboratory	temperate	lab	V. coralliilyticus OCN008 ΔompU	Vibrio coralliilyticus	Vibrio	bacteria	NA		NA	NA	non-local	2	23°C, 27°C	dosage	1	3	23°C	4	no	4*12	4	4	48	4.5	2.66	46.34	percent/mortality	1.3	SE	27°C	4*12	48	6.1
Ushijima et al., 2018	2018	47			similar low mortality in control in high and low temp	yes	no	Crassostrea gigas	Crassostrea gigas	larva	oyster	mollusca	aquatic			from UC Davis Bodega Marine laboratory	temperate	lab	V. coralliilyticus OCN008 ΔtoxR	Vibrio coralliilyticus	Vibrio	bacteria	NA		NA	NA	non-local	2	23°C, 27°C	dosage	1	3	23°C	4	no	4*12	4	4	48	15.8	8.084	40.916	percent/mortality	2.8	SE	27°C	4*12	48	29.4
Ushijima et al., 2018	2018	47			similar low mortality in control in high and low temp	yes	no	Crassostrea gigas	Crassostrea gigas	larva	oyster	mollusca	aquatic			from UC Davis Bodega Marine laboratory	temperate	lab	V. coralliilyticus OCN008 ΔMSHA	Vibrio coralliilyticus	Vibrio	bacteria	NA		NA	NA	non-local	2	23°C, 27°C	dosage	1	3	23°C	4	no	4*12	4	4	48	44.1	21.668	27.332	percent/mortality	6	SE	27°C	4*12	48	72.4
Del Valle et al., 2014	2014	51			data is on infected hosts	yes	no	Galleria mellonella	Galleria mellonella	larva	moth	insecta	terrestrial	lab culture	Facultad de Ciencias Agraria	lab	NA	lab	Steinernema diaprepesi	Steinernema diaprepesi	Steinernema	nematoda	Argentina	Albardón Costero Santafesin, near San Javier River, SantaFe	-26.481	-65.347	non-local	8	10°C, 15°C, 20°C, 25°C, 30°C, 35°C, 40°C, 45°C	–	1	1	15°C	25	no	5*1	NA	NA	5	0	0.5	5.5	percent/mortality	NA	NA	40°C	5*1	5	72
Bugeme et al., 2009	2009	53			corrected for control mortality following Abbott's 1952 formula	yes	no	Tetranychus urticae	Tetranychus urticae	adult	mite	arachnida	terrestrial	Kenya	Naivasha	from field in 2004	tropical	field_before	Beauveria bassiana (ICIPE278)	Beauveria bassiana	Beauveria	fungi	NA	ICIPE Arthropod Germplasm Centre	NA	NA	non-local	4	20°C, 25°C, 30°C, 35°C	–	1	2	20°C	15	no	4*20	4	4	80	54.7	44.26	36.74	percent/mortality	13.4	SE	35°C	4	80	100
Bugeme et al., 2009	2009	53			corrected for control mortality following Abbott's 1952 formula	yes	no	Tetranychus urticae	Tetranychus urticae	adult	mite	arachnida	terrestrial	Kenya	Naivasha	from field in 2004	tropical	field_before	Beauveria bassiana (ICIPE279)	Beauveria bassiana	Beauveria	fungi	NA	ICIPE Arthropod Germplasm Centre	NA	NA	non-local	4	20°C, 25°C, 30°C, 35°C	–	1	2	20°C	15	no	4*20	4	4	80	80	64.5	16.5	percent/mortality	7.2	SE	35°C	4	80	100
Bugeme et al., 2009	2009	53			corrected for control mortality following Abbott's 1952 formula	yes	no	Tetranychus urticae	Tetranychus urticae	adult	mite	arachnida	terrestrial	Kenya	Naivasha	from field in 2004	tropical	field_before	Metarhizium anisopliae ICIPE48	Metarhizium anisopliae	Metarhizium	fungi	NA	ICIPE Arthropod Germplasm Centre	NA	NA	non-local	4	20°C, 25°C, 30°C, 35°C	–	1	2	20°C	15	no	4*20	4	4	80	38.8	31.54	49.46	percent/mortality	11.4	SE	35°C	4	80	100
Bugeme et al., 2009	2009	53			corrected for control mortality following Abbott's 1952 formula	yes	no	Tetranychus urticae	Tetranychus urticae	adult	mite	arachnida	terrestrial	Kenya	Naivasha	from field in 2004	tropical	field_before	Metarhizium anisopliae ICIPE25	Metarhizium anisopliae	Metarhizium	fungi	NA	ICIPE Arthropod Germplasm Centre	NA	NA	non-local	4	20°C, 25°C, 30°C, 35°C	–	1	2	20°C	15	no	4*20	4	4	80	54	43.7	37.3	percent/mortality	6.9	SE	35°C	4	80	100
Bugeme et al., 2009	2009	53			corrected for control mortality following Abbott's 1952 formula	yes	no	Tetranychus urticae	Tetranychus urticae	adult	mite	arachnida	terrestrial	Kenya	Naivasha	from field in 2004	tropical	field_before	Metarhizium anisopliae ICIPE49	Metarhizium anisopliae	Metarhizium	fungi	NA	ICIPE Arthropod Germplasm Centre	NA	NA	non-local	4	20°C, 25°C, 30°C, 35°C	–	1	2	20°C	15	no	4*20	4	4	80	57.8	46.74	34.26	percent/mortality	9.2	SE	35°C	4	80	89.7
Bugeme et al., 2009	2009	53			corrected for control mortality following Abbott's 1952 formula	yes	no	Tetranychus urticae	Tetranychus urticae	adult	mite	arachnida	terrestrial	Kenya	Naivasha	from field in 2004	tropical	field_before	Metarhizium anisopliae ICIPE62	Metarhizium anisopliae	Metarhizium	fungi	NA	ICIPE Arthropod Germplasm Centre	NA	NA	non-local	4	20°C, 25°C, 30°C, 35°C	–	1	2	20°C	15	no	4*20	4	4	80	57.8	46.74	34.26	percent/mortality	7.6	SE	35°C	4	80	91.1
Bugeme et al., 2009	2009	53			corrected for control mortality following Abbott's 1952 formula	yes	no	Tetranychus urticae	Tetranychus urticae	adult	mite	arachnida	terrestrial	Kenya	Naivasha	from field in 2004	tropical	field_before	Metarhizium anisopliae ICIPE315	Metarhizium anisopliae	Metarhizium	fungi	NA	ICIPE Arthropod Germplasm Centre	NA	NA	non-local	4	20°C, 25°C, 30°C, 35°C	–	1	2	20°C	15	no	4*20	4	4	80	58.1	46.98	34.02	percent/mortality	11	SE	35°C	4	80	100
Bugeme et al., 2009	2009	53			corrected for control mortality following Abbott's 1952 formula	yes	no	Tetranychus urticae	Tetranychus urticae	adult	mite	arachnida	terrestrial	Kenya	Naivasha	from field in 2004	tropical	field_before	Metarhizium anisopliae ICIPE8	Metarhizium anisopliae	Metarhizium	fungi	NA	ICIPE Arthropod Germplasm Centre	NA	NA	non-local	4	20°C, 25°C, 30°C, 35°C	–	1	2	20°C	15	no	4*20	4	4	80	62.5	50.5	30.5	percent/mortality	11	SE	35°C	4	80	98.5
Bugeme et al., 2009	2009	53			corrected for control mortality following Abbott's 1952 formula	yes	no	Tetranychus urticae	Tetranychus urticae	adult	mite	arachnida	terrestrial	Kenya	Naivasha	from field in 2004	tropical	field_before	Metarhizium anisopliae ICIPE84	Metarhizium anisopliae	Metarhizium	fungi	NA	ICIPE Arthropod Germplasm Centre	NA	NA	non-local	4	20°C, 25°C, 30°C, 35°C	–	1	2	20°C	15	no	4*20	4	4	80	68.5	55.3	25.7	percent/mortality	8.1	SE	35°C	4	80	97.2
Bugeme et al., 2009	2009	53			corrected for control mortality following Abbott's 1952 formula	yes	no	Tetranychus urticae	Tetranychus urticae	adult	mite	arachnida	terrestrial	Kenya	Naivasha	from field in 2004	tropical	field_before	Metarhizium anisopliae ICIPE7	Metarhizium anisopliae	Metarhizium	fungi	NA	ICIPE Arthropod Germplasm Centre	NA	NA	non-local	4	20°C, 25°C, 30°C, 35°C	–	1	2	20°C	15	no	4*20	4	4	80	77.8	62.74	18.26	percent/mortality	2.8	SE	35°C	4	80	97.1
Bugeme et al., 2009	2009	53			corrected for control mortality following Abbott's 1952 formula	yes	no	Tetranychus urticae	Tetranychus urticae	adult	mite	arachnida	terrestrial	Kenya	Naivasha	from field in 2004	tropical	field_before	Metarhizium anisopliae ICIPE78	Metarhizium anisopliae	Metarhizium	fungi	NA	ICIPE Arthropod Germplasm Centre	NA	NA	non-local	4	20°C, 25°C, 30°C, 35°C	–	1	2	20°C	15	no	4*20	4	4	80	84.2	67.86	13.14	percent/mortality	5.6	SE	35°C	4	80	97.2
Shapiro and McCoy, 2000	2000	53			mortality in control, different in low and high temp	no	no	Diaprepes abbreviatus	Diaprepes abbreviatus	larva	weevil	insecta	terrestrial	USA	USDA-ARC Horticultural Laboratory in Orlando	lab	NA	lab	Heterorhabditis bacteriophora	Heterorhabditis bacteriophora	Heterorhabditis	nematoda	USA	Integrated BioControl Systems, Inc in Lawrenceburg	41.733	-111.833	non-local	2	22°C-25°C, 26°C-30°C	–	1	2	22°C-25°C	4.5	no	3*10*614	30	30	18420	51.7	9523.64	8897.36	percent/mortality	4.4	SE	26°C-30°C	3*10*614	18420	35.4
Shapiro and McCoy, 2000	2000	53			mortality in control, different in low and high temp	no	no	Diaprepes abbreviatus	Diaprepes abbreviatus	larva	weevil	insecta	terrestrial	USA	USDA-ARC Horticultural Laboratory in Orlando	lab	NA	lab	Heterorhabditis bacteriophora	Heterorhabditis bacteriophora	Heterorhabditis	nematoda	USA	Integrated BioControl Systems, Inc in Lawrenceburg	41.733	-111.833	non-local	2	22°C-25°C, 26°C-30°C	–	1	2	22°C-25°C	4.5	no	3*10*614	30	30	18420	57.1	10518.3	7902.68	percent/mortality	4.4	SE	26°C-30°C	3*10*614	18420	50.5
Shapiro and McCoy, 2000	2000	53			mortality in control, different in low and high temp	no	no	Diaprepes abbreviatus	Diaprepes abbreviatus	larva	weevil	insecta	terrestrial	USA	USDA-ARC Horticultural Laboratory in Orlando	lab	NA	lab	Heterorhabditis indica	Heterorhabditis indica	Heterorhabditis	nematoda	USA	Integrated BioControl Systems, Inc in Lawrenceburg	41.733	-111.833	non-local	2	22°C-25°C, 26°C-30°C	–	1	2	22°C-25°C	4.5	no	3*10*614	30	30	18420	62.71	11551.7	6869.32	percent/mortality	8.9	SE	26°C-30°C	3*10	18420	63.18
Shapiro and McCoy, 2000	2000	53			mortality in control, different in low and high temp	no	no	Diaprepes abbreviatus	Diaprepes abbreviatus	larva	weevil	insecta	terrestrial	USA	USDA-ARC Horticultural Laboratory in Orlando	lab	NA	lab	Steinernema riobrave	Steinernema riobrave	Steinernema	nematoda	USA	Thermo Triology Corp. in Columbia	41.733	-111.833	non-local	2	22°C-25°C, 26°C-30°C	–	1	2	22°C-25°C	4.5	no	3*10	3	3	30	77.12	23.636	7.364	percent/mortality	7.2	SE	26°C-30°C	3*10	30	88.09
Vale et al., 2011	2011	54			only infected hosts included, from author	yes	no	Daphnia magna (GG4)	Daphnia magna	adult		crustacea	aquatic	Germany	Gaazerfeld	from field before, maintained by clonal reproduction of a single indifivual	temperate	field_before	Pasteuria ramosa	Pasteuria ramosa	Pasteuria	bacteria	Germany	Gaazerfeld	54.909	8.3098	local	3	15°C, 20°C, 25°C	–	8	1	15°C	10	no	2	2	NA	2	1.1695	0.52339	2.47661	percent/mortality	0.020499	SE	25°C	3	2	3.24767
Vale et al., 2011	2011	54			only infected hosts included, from author	yes	no	Daphnia magna (GG7)	Daphnia magna	adult		crustacea	aquatic	Germany	Gaazerfeld	from field before, maintained by clonal reproduction of a single indifivual	temperate	field_before	Pasteuria ramosa	Pasteuria ramosa	Pasteuria	bacteria	Germany	Gaazerfeld	54.909	8.3098	local	3	15°C, 20°C, 25°C	–	8	1	15°C	10	no	1	1	NA	1	1.176	0.51176	1.48824	percent/mortality	NA	NA	25°C	1	1	5.556
Vale et al., 2011	2011	54			only infected hosts included, from author	yes	no	Daphnia magna (GG13)	Daphnia magna	adult		crustacea	aquatic	Germany	Gaazerfeld	from field before, maintained by clonal reproduction of a single indifivual	temperate	field_before	Pasteuria ramosa	Pasteuria ramosa	Pasteuria	bacteria	Germany	Gaazerfeld	54.909	8.3098	local	3	15°C, 20°C, 25°C	–	8	1	15°C	10	no	6	6	NA	6	1.25383	0.57523	6.42477	percent/mortality	0.16147	SE	25°C	2	6	3.333
Vale et al., 2011	2011	54			only infected hosts included, from author	yes	no	Daphnia magna (GG3)	Daphnia magna	adult		crustacea	aquatic	Germany	Gaazerfeld	from field before, maintained by clonal reproduction of a single indifivual	temperate	field_before	Pasteuria ramosa	Pasteuria ramosa	Pasteuria	bacteria	Germany	Gaazerfeld	54.909	8.3098	local	3	15°C, 20°C, 25°C	–	8	1	15°C	10	no	3	3	NA	3	1.915	0.55745	3.44255	percent/mortality	0.437897	SE	25°C	10	3	3.9559
Vale et al., 2011	2011	54			only infected hosts included, from author	yes	no	Daphnia magna (KA24)	Daphnia magna	adult		crustacea	aquatic	UK	Kaimes near Leitholm, Scottish borders	from field before, maintained by clonal reproduction of a single indifivual	temperate	field_before	Pasteuria ramosa	Pasteuria ramosa	Pasteuria	bacteria	UK	Kaimes near Leitholm, Scottish borders	55.6905	-2.3356	local	3	15°C, 20°C, 25°C	–	8	1	15°C	10	no	9	9	NA	9	1.04533	0.59408	9.40592	percent/mortality	0.0251467	SE	25°C	4	9	4.401
Vale et al., 2011	2011	54			only infected hosts included, from author	yes	no	Daphnia magna (KA47)	Daphnia magna	adult		crustacea	aquatic	UK	Kaimes near Leitholm, Scottish borders	from field before, maintained by clonal reproduction of a single indifivual	temperate	field_before	Pasteuria ramosa	Pasteuria ramosa	Pasteuria	bacteria	UK	Kaimes near Leitholm, Scottish borders	55.6905	-2.3356	local	3	15°C, 20°C, 25°C	–	8	1	15°C	10	no	10	10	NA	10	1.0798	0.60798	10.392	percent/mortality	0.0203619	SE	25°C	5	10	3.349
Vale et al., 2011	2011	54			only infected hosts included, from author	yes	no	Daphnia magna (KA51)	Daphnia magna	adult		crustacea	aquatic	UK	Kaimes near Leitholm, Scottish borders	from field before, maintained by clonal reproduction of a single indifivual	temperate	field_before	Pasteuria ramosa	Pasteuria ramosa	Pasteuria	bacteria	UK	Kaimes near Leitholm, Scottish borders	55.6905	-2.3356	local	3	15°C, 20°C, 25°C	–	8	1	15°C	10	no	7	7	NA	7	1.08086	0.57566	7.42434	percent/mortality	0.0202438	SE	25°C	6	7	3.226
Vale et al., 2011	2011	54			only infected hosts included, from author	yes	no	Daphnia magna (KA5)	Daphnia magna	adult		crustacea	aquatic	UK	Kaimes near Leitholm, Scottish borders	from field before, maintained by clonal reproduction of a single indifivual	temperate	field_before	Pasteuria ramosa	Pasteuria ramosa	Pasteuria	bacteria	UK	Kaimes near Leitholm, Scottish borders	55.6905	-2.3356	local	3	15°C, 20°C, 25°C	–	8	1	15°C	10	no	8	8	NA	8	1.33375	0.6067	8.3933	percent/mortality	0.112624	SE	25°C	5	8	3.2246
Trdan et al., 2009	2009	55			corrected for control mortality following Abbott's 1952 formula	yes	no	Leptinotarsa decemlineata	Leptinotarsa decemlineata	adult	beetle	insecta	terrestrial		Biotechnical Faculty in Ljubljan	field	temperate	field	Steinernema feltiae	Steinernema feltiae	Steinernema	nematoda	NA	Jackson & Klein	NA	NA	non-local	3	15°C, 20°C, 25°C	-	1	1	20°C	5	no	10*10	10	10	100	56.79	57.29	43.71	percent/mortality	2.54	SE	25°C	10*10	100	61.29
Svedese et al., 2013	2013	56			mortality in control, but low not >8%, similar in low and high	yes	no	Diatraea saccharalis	Diatraea saccharalis	larva	moth	insecta	terrestrial		Sugarcane Experimental Station of Carpina/Pernambuco/Brazil	field	tropical	field	Beauveria bassiana (URM3447)	Beauveria bassiana	Beauveria	fungi	Brazil	Pernambuco	-14.235	-51.925	non-local	3	20°C, 26°C, 32°C	–	1	2	20°C	12	no	5*10	5	NA	50	21.21	11.105	39.895	percent/mortality	NA	NA	32°C	5*10	50	50
Svedese et al., 2013	2013	56			mortality in control, but low not >8%, similar in low and high	yes	no	Diatraea saccharalis	Diatraea saccharalis	larva	moth	insecta	terrestrial		Sugarcane Experimental Station of Carpina/Pernambuco/Brazil	field	tropical	field	Beauveria bassiana (URM2915)	Beauveria bassiana	Beauveria	fungi	Brazil	Paraná	-14.235	-51.925	non-local	3	20°C, 26°C, 32°C	–	1	2	20°C	12	no	5*10	5	NA	50	30.3	15.65	35.35	percent/mortality	NA	NA	32°C	5*10	50	50
Garcia-Solache et al., 2013	2013	57			almost no mortality in control	yes	no	Galleria mellonella	Galleria mellonella	larva	moth	insecta	terrestrial	model system		lab	NA	lab	Cryptococcus neoformans (H99)	Cryptococcus neoformans	Cryptococcus	fungi	USA	Durham NC	41.733	-111.833	non-local	5	25°C, 28°C, 30°C, 32°C, 35°C	dosage	1	5	28°C	4	no	3*16	3	NA	48	77.73	37.8104	11.1896	percent/mortality	NA	NA	32°C	3*16	48	100
Garcia-Solache et al., 2013	2013	57			almost no mortality in control	yes	no	Galleria mellonella	Galleria mellonella	larva	moth	insecta	terrestrial	model system		lab	NA	lab	Cryptococcus amylolentus (CBS 6039)	Cryptococcus amylolentus	Cryptococcus	fungi	Netherlands	Utrecht	52.0929	5.10448	non-local	5	25°C, 28°C, 30°C, 32°C, 35°C	dosage	1	5	28°C	4	no	3*16	3	NA	48	100	48.5	0.5	percent/mortality	NA	NA	32°C	3*16	48	56.28
Rejasse et al., 2012	2012	58			no mortality in control, from author	yes	no	Galleria mellonella	Galleria mellonella	larva	moth	insecta	terrestrial	model system		lab	NA	lab	Bacillus weihenstephanensis (Cry 1C)	Bacillus weihenstephanensis	Bacillus	bacteria	NA		NA	NA	non-local	2	15°C, 30°C	–	1	2	15°C	15	no	3*4*5	3	3	60	4.94	3.464	57.536	percent/mortality	5.12	SE	30°C	3*4*5	60	8.84
Zhao et al., 2015	2015	59			mortality in control, from author, and different in low and high temp	no	no	Tilapia sparrmanii	Tilapia sparrmanii	adult	tilapia	fish	aquatic	China	Guangzhou	commercial	subtropical	commercial	Streptococcus agalactiae	Streptococcus agalactiae	Streptococcus	bacteria	NA		NA	NA	non-local from natural system	3	20°C, 25°C, 30°C	–	1	1	20°C	10	no	20	NA	NA	20	40	8.5	12.5	percent/mortality	NA	NA	30°C	20	20	70
Long et al., 2000	2000	59			no mortality in control	yes	no	Otiorhynchus sulcatus	Otiorhynchus sulcatus	larva	weevil	insecta	terrestrial	UK	Horticulture Research International, Wellesbourne Warwick	unknown	NA	unknown	Heterorhabditis megidis	Heterorhabditis megidis	Heterorhabditis	nematoda	NA	MicroBio Ltd, Littlehampton	NA	NA	non-local	3	06°C, 10°C, 18°C	–	1	2	06°C	12	no	2*12	2	2	24	0	0.5	24.5	percent/mortality	6	SE	18°C	2*12	24	97
Long et al., 2000	2000	59			no mortality in control	yes	no	Otiorhynchus sulcatus	Otiorhynchus sulcatus	larva	weevil	insecta	terrestrial	UK	Horticulture Research International, Wellesbourne Warwick	unknown	NA	unknown	Heterorhabditis megidis	Heterorhabditis megidis	Heterorhabditis	nematoda	NA	MicroBio Ltd, Littlehampton	NA	NA	non-local	3	06°C, 10°C, 18°C	–	1	2	06°C	12	no	2*12	2	2	24	3	1.22	23.78	percent/mortality	6	SE	18°C	2*12	24	89
Long et al., 2000	2000	59			no mortality in control	yes	no	Otiorhynchus sulcatus	Otiorhynchus sulcatus	larva	weevil	insecta	terrestrial	UK	Horticulture Research International, Wellesbourne Warwick	unknown	NA	unknown	Steinernema feltiae	Steinernema feltiae	Steinernema	nematoda	NA	MicroBio Ltd, Littlehampton	NA	NA	non-local	3	06°C, 10°C, 18°C	–	1	2	06°C	12	no	2*12	2	2	24	4	1.46	23.54	percent/mortality	6	SE	18°C	2*12	24	40
Long et al., 2000	2000	59			no mortality in control	yes	no	Otiorhynchus sulcatus	Otiorhynchus sulcatus	larva	weevil	insecta	terrestrial	UK	Horticulture Research International, Wellesbourne Warwick	unknown	NA	unknown	Steinernema feltiae	Steinernema feltiae	Steinernema	nematoda	NA	MicroBio Ltd, Littlehampton	NA	NA	non-local	3	06°C, 10°C, 18°C	–	1	2	06°C	12	no	2*12	2	2	24	63	15.62	9.38	percent/mortality	6	SE	18°C	2*12	24	84
Long et al., 2000	2000	59			no mortality in control	yes	no	Otiorhynchus sulcatus	Otiorhynchus sulcatus	larva	weevil	insecta	terrestrial	UK	Horticulture Research International, Wellesbourne Warwick	unknown	NA	unknown	Steinernema kraussei L137	Steinernema kraussei	Steinernema	nematoda	NA	Horticulture Research International	NA	NA	non-local	3	06°C, 10°C, 18°C	–	1	2	06°C	12	no	2*12	2	2	24	1	0.74	24.26	percent/mortality	6	SE	18°C	2*12	24	80
Long et al., 2000	2000	59			no mortality in control	yes	no	Otiorhynchus sulcatus	Otiorhynchus sulcatus	larva	weevil	insecta	terrestrial	UK	Horticulture Research International, Wellesbourne Warwick	unknown	NA	unknown	Steinernema kraussei L017	Steinernema kraussei	Steinernema	nematoda	NA	Horticulture Research International	NA	NA	non-local	3	06°C, 10°C, 18°C	–	1	2	06°C	12	no	2*12	2	2	24	4	1.46	23.54	percent/mortality	6	SE	18°C	2*12	24	41
Long et al., 2000	2000	59			no mortality in control	yes	no	Otiorhynchus sulcatus	Otiorhynchus sulcatus	larva	weevil	insecta	terrestrial	UK	Horticulture Research International, Wellesbourne Warwick	unknown	NA	unknown	Steinernema kraussei L017	Steinernema kraussei	Steinernema	nematoda	NA	Horticulture Research International	NA	NA	non-local	3	06°C, 10°C, 18°C	–	1	2	06°C	12	no	2*12	2	2	24	37	9.38	15.62	percent/mortality	6	SE	18°C	2*12	24	66
Long et al., 2000	2000	59			no mortality in control	yes	no	Otiorhynchus sulcatus	Otiorhynchus sulcatus	larva	weevil	insecta	terrestrial	UK	Horticulture Research International, Wellesbourne Warwick	unknown	NA	unknown	Steinernema kraussei L137	Steinernema kraussei	Steinernema	nematoda	NA	Horticulture Research International	NA	NA	non-local	3	06°C, 10°C, 18°C	–	1	2	06°C	12	no	2*12	2	2	24	76	18.74	6.26	percent/mortality	6	SE	18°C	2*12	24	89
Long et al., 2000	2000	59			no mortality in control	yes	no	Otiorhynchus sulcatus	Otiorhynchus sulcatus	pupae	weevil	insecta	terrestrial	UK	Horticulture Research International, Wellesbourne Warwick	unknown	NA	unknown	Heterorhabditis megidis	Heterorhabditis megidis	Heterorhabditis	nematoda	NA	MicroBio Ltd, Littlehampton	NA	NA	non-local	3	06°C, 10°C, 18°C	–	1	2	06°C	12	no	3*12	3	3	30	0	0.5	30.5	percent/mortality	5	SE	18°C	3*12	30	94
Long et al., 2000	2000	59			no mortality in control	yes	no	Otiorhynchus sulcatus	Otiorhynchus sulcatus	pupae	weevil	insecta	terrestrial	UK	Horticulture Research International, Wellesbourne Warwick	unknown	NA	unknown	Steinernema feltiae	Steinernema feltiae	Steinernema	nematoda	NA	MicroBio Ltd, Littlehampton	NA	NA	non-local	3	06°C, 10°C, 18°C	–	1	2	06°C	12	no	3*12	3	3	36	3	1.58	35.42	percent/mortality	6	SE	18°C	3*12	36	17
Long et al., 2000	2000	59			no mortality in control	yes	no	Otiorhynchus sulcatus	Otiorhynchus sulcatus	pupae	weevil	insecta	terrestrial	UK	Horticulture Research International, Wellesbourne Warwick	unknown	NA	unknown	Steinernema kraussei L017	Steinernema kraussei	Steinernema	nematoda	NA	Horticulture Research International	NA	NA	non-local	3	06°C, 10°C, 18°C	–	1	2	06°C	12	no	3*12	3	2	36	8	3.38	33.62	percent/mortality	6	SE	18°C	3*12	36	31
Long et al., 2000	2000	59			no mortality in control	yes	no	Otiorhynchus sulcatus	Otiorhynchus sulcatus	pupae	weevil	insecta	terrestrial	UK	Horticulture Research International, Wellesbourne Warwick	unknown	NA	unknown	Steinernema kraussei L137	Steinernema kraussei	Steinernema	nematoda	NA	Horticulture Research International	NA	NA	non-local	3	06°C, 10°C, 18°C	–	1	2	06°C	12	no	3*12	3	3	36	28	10.58	26.42	percent/mortality	6	SE	18°C	3*12	36	83
Wendling and Wegner, 2015	2015	62			mortality in control, from author	no	no	Crassostrea gigas (Texel, south)	Crassostrea gigas	adult	oyster	mollusca	aquatic		Texel island 53'08.85'N, 4'54.53'E	field	temperate	field	Vibrio splendidus (Tx5.1 (Texel, south))	Vibrio splendidus	Vibrio	bacteria	Netherlands	Texel	52.0929	5.10448	non-local from natural system	2	17°C, 21°C	–	1	1	17°C	4	no	20	NA	NA	20	31.36	6.772	14.228	percent/mortality	NA	NA	21°C	20	20	33.45
Wendling and Wegner, 2015	2015	62			mortality in control, from author	no	no	Crassostrea gigas (Sylt, north)	Crassostrea gigas	adult	oyster	mollusca	aquatic		Sylt Island: 55'2.33'N, 8'26.57'E	field	temperate	field	Vibrio splendidus (Tx5.1 (Texel, south))	Vibrio splendidus	Vibrio	bacteria	Netherlands	Texel	52.0929	5.10448	non-local from natural system	2	17°C, 21°C	–	1	1	17°C	4	no	20	NA	NA	20	30.07	6.514	14.486	percent/mortality	NA	NA	21°C	20	20	91
Wendling and Wegner, 2015	2015	62			mortality in control, from author	no	no	Crassostrea gigas (Sylt, north)	Crassostrea gigas	adult	oyster	mollusca	aquatic		Sylt Island: 55'2.33'N, 8'26.57'E	field	temperate	field	Vibrio splendidus (O7w_July (Sylt, north))	Vibrio splendidus	Vibrio	bacteria	Germany	Sylt	54.909	8.3098	non-local from natural system	2	17°C, 21°C	–	1	1	17°C	4	no	20	NA	NA	20	12.55	3.01	17.99	percent/mortality	NA	NA	21°C	20	20	26.69
Wendling and Wegner, 2015	2015	62			mortality in control, from author	no	no	Crassostrea gigas (Texel, south)	Crassostrea gigas	adult	oyster	mollusca	aquatic		Texel island 53'08.85'N, 4'54.53'E	field	temperate	field	Vibrio splendidus (O7w_July (Sylt, north))	Vibrio splendidus	Vibrio	bacteria	Germany	Sylt	54.909	8.3098	non-local from natural system	2	17°C, 21°C	–	1	1	17°C	4	no	20	NA	NA	20	13.19	3.138	17.862	percent/mortality	NA	NA	21°C	20	20	66.73
Kikankie et al., 2010	2010	62			data at day5 when no mortality in control observed	yes	no	Anopheles arabiensis	Anopheles arabiensis	adult	mosquito	insecta	terrestrial	Malawi	Karonga (9° 48’51.04”S, 33° 52’.97”E)	field	tropical	field	Beauveria bassiana	Beauveria bassiana	Beauveria	fungi	NA		NA	NA	non-local	2	21°C, 25°C	–	1	1	21°C	4	no	3*3	3	3	9	22.97	2.5673	7.4327	percent/mortality	4.59	SE	25°C	3	9	19
Jiang et al., 2013	2013	64			no mortality in control	yes	no	Haliotis diversicolor	Haliotis diversicolor	adult	abalone	mollusca	aquatic	China	Zhangpu, Fujian (26C sea)	field	subtropical	field	Vibrio harveyi	Vibrio harveyi	Vibrio	bacteria	China	Zhangpu, Fujian (26C sea)	23.179	113.297	local	3	20°C, 24°C, 28°C	–	1	1	20°C	8	no	3*10	3	NA	30	0	0.5	30.5	percent/mortality	NA	NA	28°C	3*10	30	67
Buisson et al., 2019	2019	64			no mortality in control, from author	yes	no	Galleria mellonella	Galleria mellonella	larva	moth	insecta	terrestrial		model system	lab	NA	lab	Bacillus thuringiensis (Bt407WT)	Bacillus thuringiensis	Bacillus	bacteria	NA	lab	NA	NA	non-local	2	25°C, 37°C	dosage	1	2	25°C	12	no	3*25	3	NA	75	45.83	34.8725	41.1275	percent/mortality	NA	NA	37°C	3*25	75	83.7
Buisson et al., 2019	2019	64			no mortality in control, from author	yes	no	Galleria mellonella	Galleria mellonella	larva	moth	insecta	terrestrial		model system	lab	NA	lab	Bacillus thuringiensis (∆plcR mutant)	Bacillus thuringiensis	Bacillus	bacteria	NA	lab	NA	NA	non-local	2	25°C, 37°C	dosage	1	2	25°C	12	no	3*25	3	NA	75	88.33	66.7475	9.2525	percent/mortality	NA	NA	37°C	3*25	75	46.47
Ushijima et al., 2014	2014	65			no mortality in control	yes	no	Montipora capitata	Montipora capitata	adult	coral	anthozoa	aquatic	Hawaii	island Moku o Lo‘e in Kane‘ohe Bay	field	tropical	field	Vibrio coralliilyticus (OCN008)	Vibrio coralliilyticus	Vibrio	bacteria	Hawaii	Kane‘ohe Bay	21.463	-157.81	non-local	2	23°C, 27°C	–	1	1	23°C	4	no	6	NA	NA	6	83.62	5.5172	1.4828	percent/mortality	NA	NA	27°C	6	6	100
Elliot et al., 2015	2015	73			mortality in control, and different in low and high temp	no	no	Rhodnius prolixus	Rhodnius prolixus	larva	NA	insecta	terrestrial		Honduras (1990) and maintained in Centro de Pesquisas René Rachou, FIOCRUZ, Brazil	lab	NA	lab	Trypanosoma cruzi	Trypanosoma cruzi	Trypanosoma	euglenozoa	Brazil	southern Brazil	-14.235	-51.925	non-local from natural system	4	21°C, 24°C, 27°C, 30°C	–	1	1	21°C	9	no	126	NA	NA	126	37.66	47.9516	79.0484	percent/mortality	NA	NA	30°C	126	126	100
Lokmer and Wegner, 2015	2015	76			almost no mortality in control	yes	no	Crassostrea gigas (warm acclimated) W	Crassostrea gigas	adult	oyster	mollusca	aquatic	Germany	55'1'44''N, 8'26'3''E	field	temperate	field	Vibrio sp. (D29w)	Vibrio sp. (D29w)	Vibrio	bacteria	Germany	55'1'44''N, 8'26'3''E	54.909	8.3098	local	2	08°C, 22°C (22°C > 08°C, 22°C > 22°C)	–	1	1	08°C	14	no	12	NA	NA	12	33.34	4.5008	8.4992	percent/mortality	NA	NA	22°C	12	12	50.01
Lokmer and Wegner, 2015	2015	76			almost no mortality in control	yes	no	Crassostrea gigas (cold acclimated) C	Crassostrea gigas	adult	oyster	mollusca	aquatic	Germany	55'1'44''N, 8'26'3''E	field	temperate	field	Vibrio sp. (D29w)	Vibrio sp. (D29w)	Vibrio	bacteria	Germany	55'1'44''N, 8'26'3''E	54.909	8.3098	local	2	08°C, 22°C (08°C > 08°C, 08°C > 22°C)	–	1	1	08°C	14	no	12	NA	NA	12	50.01	6.5012	6.4988	percent/mortality	NA	NA	22°C	12	12	83.34
Saif-Ur-Rehman et al., 2019	2019	76			corrected for control mortality following Abbott's 1952 formula	yes	no	Acyrthosiphon pisum	Acyrthosiphon pisum	adult	aphid	insecta	terrestrial	China	Yangling, Shaanxi	field	temperate	field	Beauveria bassiana (Y-132)	Beauveria bassiana	Beauveria	fungi	China	Yi Yang Cun, Bazhong, Sichuan	23.179	113.297	non-local	3	20°C, 25°C, 30°C	dosage	1	1	20°C	10	no	4*30	4	4	120	28.8	35.06	85.94	percent/mortality	1.76	SE	30°C	4*30	120	48.26
Saif-Ur-Rehman et al., 2019	2019	76			corrected for control mortality following Abbott's 1952 formula	yes	no	Myzus persicae	Myzus persicae	adult	aphid	insecta	terrestrial	China	Yangling, Shaanxi	field	temperate	field	Beauveria bassiana (Y-132)	Beauveria bassiana	Beauveria	fungi	China	Yi Yang Cun, Bazhong, Sichuan	23.179	113.297	non-local	3	20°C, 25°C, 30°C	dosage	1	1	20°C	10	no	4*30	4	4	120	34.59	42.008	78.992	percent/mortality	3.02	SE	30°C	4*30	120	39.24
Saif-Ur-Rehman et al., 2019	2019	76			corrected for control mortality following Abbott's 1952 formula	yes	no	Acyrthosiphon pisum	Acyrthosiphon pisum	adult	aphid	insecta	terrestrial	China	Yangling, Shaanxi	field	temperate	field	Isaria fumosorosea (SP-535)	Isaria fumosorosea	Isaria	fungi	China	Baiyun Mountains, Guangdong	23.179	113.297	non-local	3	20°C, 25°C, 30°C	dosage	1	2	20°C	10	no	4*30	4	4	120	36.6	44.42	76.58	percent/mortality	1.76	SE	30°C	4*30	120	44.49
Saif-Ur-Rehman et al., 2019	2019	76			corrected for control mortality following Abbott's 1952 formula	yes	no	Acyrthosiphon pisum	Acyrthosiphon pisum	adult	aphid	insecta	terrestrial	China	Yangling, Shaanxi	field	temperate	field	Isaria fumosorosea (G-800)	Isaria fumosorosea	Isaria	fungi	China	Taibai Mountains, Shaanxi	23.179	113.297	non-local	3	20°C, 25°C, 30°C	dosage	1	2	20°C	10	no	4*30	4	4	120	36.6	44.42	76.58	percent/mortality	1.76	SE	30°C	4*30	120	50.57
Saif-Ur-Rehman et al., 2019	2019	76			corrected for control mortality following Abbott's 1952 formula	yes	no	Myzus persicae	Myzus persicae	adult	aphid	insecta	terrestrial	China	Yangling, Shaanxi	field	temperate	field	Isaria fumosorosea (SP-535)	Isaria fumosorosea	Isaria	fungi	China	Baiyun Mountains, Guangdong	23.179	113.297	non-local	3	20°C, 25°C, 30°C	dosage	1	2	20°C	10	no	4*30	4	4	120	38.11	46.232	74.768	percent/mortality	2.77	SE	30°C	4*30	120	50.78
Saif-Ur-Rehman et al., 2019	2019	76			corrected for control mortality following Abbott's 1952 formula	yes	no	Myzus persicae	Myzus persicae	adult	aphid	insecta	terrestrial	China	Yangling, Shaanxi	field	temperate	field	Isaria fumosorosea (G-800)	Isaria fumosorosea	Isaria	fungi	China	Taibai Mountains, Shaanxi	23.179	113.297	non-local	3	20°C, 25°C, 30°C	dosage	1	2	20°C	10	no	4*30	4	4	120	55.47	67.064	53.936	percent/mortality	4.27	SE	30°C	4*30	120	51.62
Saif-Ur-Rehman et al., 2019	2019	76			corrected for control mortality following Abbott's 1952 formula	yes	no	Myzus persicae	Myzus persicae	adult	aphid	insecta	terrestrial	China	Yangling, Shaanxi	field	temperate	field	Metarhizium anisopliae (Qin-130	Metarhizium anisopliae	Metarhizium	fungi	China	Foping National Nature Reserve, Qinling Mountains, Shaanxi	23.179	113.297	non-local	3	20°C, 25°C, 30°C	dosage	1	1	20°C	10	no	4*30	4	4	120	28.7	34.94	86.06	percent/mortality	1.3	SE	30°C	4*30	120	30.57
Saif-Ur-Rehman et al., 2019	2019	76			corrected for control mortality following Abbott's 1952 formula	yes	no	Acyrthosiphon pisum	Acyrthosiphon pisum	adult	aphid	insecta	terrestrial	China	Yangling, Shaanxi	field	temperate	field	Metarhizium anisopliae (Qin-130	Metarhizium anisopliae	Metarhizium	fungi	China	Foping National Nature Reserve, Qinling Mountains, Shaanxi	23.179	113.297	non-local	3	20°C, 25°C, 30°C	dosage	1	2	20°C	10	no	4*30	4	4	120	31.09	37.808	83.192	percent/mortality	1.09	SE	30°C	4*30	120	43.71
Lopez et al., 2017	2017	86			no mortality in control	yes	no	Sparus aurata	Sparus aurata	adult	bream	fish	aquatic	Spain	Huelva	field	temperate	field	Pseudomonas baetica	Pseudomonas baetica	Pseudomonas	bacteria	Spain	Huelva	37.25	-6.95	local	2	14°C, 20°C	–	1	1	14°C	6	no	2*10 (mean from two trials)	1	NA	20	89.81	18.462	2.538	percent/mortality	NA	NA	20°C	2*10 (mean from two trals)	20	14.83
Lopez et al., 2017	2017	86			no mortality in control	yes	no	Dicologoglossa cuneata	Dicologoglossa cuneata	adult	sole	fish	aquatic	Spain	Huelva	field	temperate	field	Pseudomonas baetica	Pseudomonas baetica	Pseudomonas	bacteria	Spain	Huelva	37.25	-6.95	local	2	14°C, 20°C	–	1	1	14°C	6	no	2*10	1	NA	20	95.3	19.56	1.44	percent/mortality	NA	NA	20°C	2*10	20	100
Lopez et al., 2017	2017	86			no mortality in control	yes	no	Solea senegalensis	Solea senegalensis	adult	sole	fish	aquatic	Spain	Huelva	field	temperate	field	Pseudomonas baetica	Pseudomonas baetica	Pseudomonas	bacteria	Spain	Huelva	37.25	-6.95	local	2	14°C, 20°C	–	1	1	14°C	6	no	2*10	1	NA	20	100	20.5	0.5	percent/mortality	NA	NA	20°C	2*10	20	100
Lopez et al., 2017	2017	86			no mortality in control	yes	no	Dicentrarchus labrax	Dicentrarchus labrax	adult	sea bass	fish	aquatic	Spain	Huelva	field	temperate	field	Pseudomonas baetica	Pseudomonas baetica	Pseudomonas	bacteria	Spain	Huelva	37.25	-6.95	local	2	14°C, 20°C	–	1	1	14°C	6	no	2*10	1	NA	20	100	20.5	0.5	percent/mortality	NA	NA	20°C	2*10	20	24.92
Lopez et al., 2017	2017	86			no mortality in control	yes	no	Argyrosomus regius	Argyrosomus regius	adult	meagre	fish	aquatic	Spain	Huelva	field	temperate	field	Pseudomonas baetica	Pseudomonas baetica	Pseudomonas	bacteria	Spain	Huelva	37.25	-6.95	local	2	14°C, 20°C	–	1	1	14°C	6	no	2*10	1	NA	20	100	20.5	0.5	percent/mortality	NA	NA	20°C	2*10	20	39.76
Kerchev et al., 2017	2017	102			survival in control was 74-75%, similar in low and high	yes	no	Polygraphus proximus	Polygraphus proximus	adult	beetle	insecta	terrestrial		Larinskii Landscape Reserve, Tomsk oblast (56'27'45''N, 85'05'25''E)		temperate	field	Beauveria bassiana	Beauveria bassiana	Beauveria	fungi	Russia		55.7512	37.6184	local	2	05°C, 15°C	dosage	1	1	05°C	10	no	4*10	NA	NA	40	53.43	21.872	19.128	percent/mortality	NA	NA	15°C	4*10	40	99.55
Kerchev et al., 2017	2017	102			survival in control was 74-75%, similar in low and high	yes	no	Polygraphus proximus	Polygraphus proximus	adult	beetle	insecta	terrestrial		Larinskii Landscape Reserve, Tomsk oblast (56'27'45''N, 85'05'25''E)		temperate	field	Isaria farinosa	Isaria farinosa	Isaria	fungi	Russia	56'27'45''N, 85'05'25''E	55.7512	37.6184	local	2	05°C, 15°C	dosage	1	1	05°C	10	no	4*10	NA	NA	40	97.11	39.344	1.656	percent/mortality	NA	NA	15°C	4*10	40	99.55
De Silva et al., 2018	2018	102			data at day when no mortality in control observed	yes	no	Galleria mellonella	Galleria mellonella	adult	moth	insecta	terrestrial			lab	NA	lab	Acinetobacter baumannii (ATCC 17978)	Acinetobacter baumannii	Acinetobacter	bacteria	NA	lab	NA	NA	non-local	2	28°C, 37°C	–	1	1	28°C	9	no	2*16 (only 1 representative used for data)	1	NA	16	12.68	2.5288	14.4712	percent/mortality	NA	NA	37°C	2*16	16	14.93
Yang et al. 2021	2021	https://doi.org/10.1016/j.aquaculture.2021.736363	injected	5 × 107 CFU/mL	no mortality in control	yes	no	Crassostrea gigas	Crassostrea gigas	adult	oyster	mollusca	aquatic	Yantai, China		field	temperate	field	Vibrio alginolyticus Cg5	Vibrio alginolyticus	Vibrio	bacteria	China	Rongcheng			local	3	15, 20, 25		1	1	15	10	no	30*1	1	1	30	20			percent/mortality	NA	NA	25	30*1	30	70
Phuoc et al. 2021	2021	https://ezproxy-prd.bodleian.ox.ac.uk:2056/science/article/pii/S0044848620339624?via%3Dihub#!	injected	LD60, 1.5*10^4 cfu/mL	no mortality in control	yes	no		Oreochromis sp.	20-25g	red tilapia	fish	aquatic	Vietnam	Provincial Breeding Centre of Thua Thien Hue at Cu Chanh Commune, Thua Thien Hue province		tropical	lab	Streptococcus agalactiae (010103)	Streptococcus agalactiae	Streptococcus	bacteria	Vietnam	Mekong river, Dong Thap			non-local from natural system	3	18-20, 23-25, 28-30		1	3	18-20	10	no	10*3	3	3	30	10			percent/mortality	NA	NA	28-30	10*3	30	80
Phuoc et al. 2021	2021	https://ezproxy-prd.bodleian.ox.ac.uk:2056/science/article/pii/S0044848620339624?via%3Dihub#!	injected	LD60, 2*10^4 cfu/mL	no mortality in control	yes	no		Oreochromis sp.	20-25g	red tilapia	fish	aquatic	Vietnam	Provincial Breeding Centre of Thua Thien Hue at Cu Chanh Commune, Thua Thien Hue province		tropical	lab	Streptococcus agalactiae (020201)	Streptococcus agalactiae	Streptococcus	bacteria	Vietnam	Mekong river, An Giang			non-local from natural system	3	18-20, 23-25, 28-30		1	3	18-20	10	no	10*3	3	3	30	23.28			percent/mortality	NA	NA	28-30	10*3	30	77.15
Phuoc et al. 2021	2021	https://ezproxy-prd.bodleian.ox.ac.uk:2056/science/article/pii/S0044848620339624?via%3Dihub#!	injected	LD60, 3*10^4 cfu/mL	no mortality in control	yes	no		Oreochromis sp.	20-25g	red tilapia	fish	aquatic	Vietnam	Provincial Breeding Centre of Thua Thien Hue at Cu Chanh Commune, Thua Thien Hue province		tropical	lab	Streptococcus agalactiae (040101)	Streptococcus agalactiae	Streptococcus	bacteria	Vietnam	Perfume river, Thua Thien Hue			non-local from natural system	3	18-20, 23-25, 28-30		1	3	18-20	10	no	10*3	3	3	30	26.19			percent/mortality	NA	NA	28-30	10*3	30	67.15
Brand et al. 2016	2016	https://ezproxy-prd.bodleian.ox.ac.uk:2120/article/10.1007/s10393-016-1120-1#Sec6	in the environment	10^3 PFUs ml−1	<5% in control	yes	no	Wood frog	Wood frog	larva		amphibian	aquatic	Tennessee and Kentucky, USA		field	temperate	field	FV3-like ranavirus	FV3-like ranavirus	ranavirus	virus	USA	on its second cell passage following isolation from buggfrog	NA	NA	non-local	2	10, 25		3	1	10	15	no	20*1	1	1	20	0			percent/mortality	NA	NA	25	20*1	20	100
Brand et al. 2016	2016	https://ezproxy-prd.bodleian.ox.ac.uk:2120/article/10.1007/s10393-016-1120-1#Sec6	in the environment	10^3 PFUs ml−1	<5% in control	yes	no	Spotted Salamander	Spotted Salamander	larva		amphibian	aquatic	Tennessee and Kentucky, USA		field	temperate	field	FV3-like ranavirus	FV3-like ranavirus	ranavirus	virus	USA	on its second cell passage following isolation from buggfrog	NA	NA	non-local	2	10, 25		3	1	10	15	no	20*1	1	1	20	no data			percent/mortality	NA	NA	25	20*1	20	55.6
Brand et al. 2016	2016	https://ezproxy-prd.bodleian.ox.ac.uk:2120/article/10.1007/s10393-016-1120-1#Sec6	in the environment	10^3 PFUs ml−1	<5% in control	yes	no	Green frog	Green frog	larva		amphibian	aquatic	Tennessee and Kentucky, USA		field	temperate	field	FV3-like ranavirus	FV3-like ranavirus	ranavirus	virus	USA	on its second cell passage following isolation from buggfrog	NA	NA	non-local	2	10, 25		3	1	10	15	no	20*1	1	1	20	5.4			percent/mortality	NA	NA	25	20*1	20	40.48
Wendling et al. 2016	2016	https://ezproxy-prd.bodleian.ox.ac.uk:2152/doi/10.1111/eva.12452			very low mortality in control	yes	no						aquatic									bacteria						2	19, 23				19	4	no	10-15*2	2	2
Sepahi et al. 2013	2013	https://www.redalyc.org/pdf/2890/289025612008.pdf	injected	10^6 CFU/mL	no mortality in control	yes	no			body weight 56 ± 4.1 g	rainbow trout	fish	aquatic	Iran	Mahisara fish farm, Karaj	farm	temperate	lab	Streptococcus agalactiae (RTCC2051)	Streptococcus agalactiae	Streptococcus	bacteria	lab	NA	NA	NA	non-local	2	12, 18	dosage	1	1	12	6	no	10*3	3	3	30	30			percent/mortality	NA	NA	18	10*3	30	60
Tesfaye et al. 2014	2014	https://www.tandfonline.com/doi/full/10.1080/09670874.2014.951101?scroll=top&needAccess=true	spray on the leaf disc with the hosts		low mortality in control < 10% for both low and high	yes	no	Aphis gossypii	Aphis gossypii	adult	aphid	insecta	terrestrial			lab	NA	lab	Metarhizium anisopliae ICIPE30	Metarhizium anisopliae	Metarhizium	fungi	Kenya	NA	9.567	41.383	non-local	3	20°C, 25°C, 30°C		1	6	20°C	10	no	3*15	3	3	45	35.56	16.502	29.498	percent/mortality	5.87	SE	30°C	3*15	45	60
Tesfaye et al. 2014	2014	https://www.tandfonline.com/doi/full/10.1080/09670874.2014.951101?scroll=top&needAccess=true	spray on the leaf disc with the hosts		low mortality in control < 10% for both low and high	yes	no	Aphis gossypii	Aphis gossypii	adult	aphid	insecta	terrestrial			lab	NA	lab	Metarhizium MM	Metarhizium MM	Metarhizium	fungi	Ethiopia	Arba Minch	-0.437	34.206	non-local	3	20°C, 25°C, 30°C		1	6	20°C	10	no	3*15	3	3	45	33.33	15.4985	30.5015	percent/mortality	3.84	SE	30°C	3*15	45	62.22
Tesfaye et al. 2014	2014	https://www.tandfonline.com/doi/full/10.1080/09670874.2014.951101?scroll=top&needAccess=true	spray on the leaf disc with the hosts		low mortality in control < 10% for both low and high	yes	no	Aphis gossypii	Aphis gossypii	adult	aphid	insecta	terrestrial			lab	NA	lab	Beauveria (DLCO105)	Beauveria	Beauveria	fungi	Ethiopia	Sekota	9.567	41.383	non-local	3	20°C, 25°C, 30°C		1	6	20°C	10	no	3*15	3	3	45	48.89	22.5005	23.4995	percent/mortality	2.22	SE	30°C	3*15	45	57.78
Tesfaye et al. 2014	2014	https://www.tandfonline.com/doi/full/10.1080/09670874.2014.951101?scroll=top&needAccess=true	spray on the leaf disc with the hosts		low mortality in control < 10% for both low and high	yes	no	Aphis gossypii	Aphis gossypii	adult	aphid	insecta	terrestrial			lab	NA	lab	Beauveria (DLCO87)	Beauveria	Beauveria	fungi	Ethiopia	Fura	9.567	41.383	non-local	3	20°C, 25°C, 30°C		1	6	20°C	10	no	3*15	3	3	45	53.33	24.4985	21.5015	percent/mortality	3.84	SE	30°C	3*15	45	77.78
Tesfaye et al. 2014	2014	https://www.tandfonline.com/doi/full/10.1080/09670874.2014.951101?scroll=top&needAccess=true	spray on the leaf disc with the hosts		low mortality in control < 10% for both low and high	yes	no	Aphis gossypii	Aphis gossypii	adult	aphid	insecta	terrestrial			lab	NA	lab	Beauveria (DLCO43)	Beauveria	Beauveria	fungi	Ethiopia	Wikro	9.567	41.383	non-local	3	20°C, 25°C, 30°C		1	6	20°C	10	no	3*15	3	3	45	55.55	25.4975	20.5025	percent/mortality	2.22	SE	30°C	3*15	45	53.33
Tesfaye et al. 2014	2014	https://www.tandfonline.com/doi/full/10.1080/09670874.2014.951101?scroll=top&needAccess=true	spray on the leaf disc with the hosts		low mortality in control < 10% for both low and high	yes	no	Aphis gossypii	Aphis gossypii	adult	aphid	insecta	terrestrial			lab	NA	lab	Beauveria (DLCO41)	Beauveria	Beauveria	fungi	Ethiopia	Erer	9.567	41.383	non-local	3	20°C, 25°C, 30°C		1	6	20°C	10	no	3*15	3	3	45	48.89	22.5005	23.4995	percent/mortality	2.22	SE	30°C	3*15	45	55.55
Ferguson and Sinclair 2020	2020	https://www.journals.uchicago.edu/doi/10.1086/707545#_i5			no mortality in control	yes	no	Gryllus veletis	Gryllus veletis	larva	cricket	insecta	terrestrial	Canada	Lethbridge, Alberta	field	temperate	field	Metarhizium brunneum	Metarhizium brunneum	Metarhizium	fungi	Canada	Saint Catharines	43.1594	-79.2469	non-local from natural system	3	6°C, 18°C, 25°C		1	1	6°C	19	no	2*5~10	2	NA	14	84.14	12.2796	2.7204	percent/mortality	NA	NA	25°C	2*5~10	14	77.64
Delisle et al., 2018	2018	24			no mortality in control	yes	OsHV-1 DNA (cp mg-1) higher at 21C than 29C; can check for viral gene expression	Crassostrea gigas	Crassostrea gigas	adult	oyster	mollusca	aquatic			collected in Fouras (Marennes-Oleron, France; 46° 00′ 43.2’ ’N, 1° 07′ 02.9″ W) in August 2015 and were transferred to the Ifremer facilities in Argenton (Brittany, France; 48°34′30″N, 4°36′18″ W) for conditioning	temperate	field_before	Ostreid herpesvirus (OsHV-1)	Ostreid herpesvirus	Ostreid herpesvirus	virus	NA	NA	NA	NA	local	3	21°C, 26°C, 29°C	–	1	1	21°C	8	no	250	NA	NA	250	54	135.5	115.5	percent/mortality	NA	NA	29°C	250	250	28
Delisle et al. 2020	2020	https://ezproxy-prd.bodleian.ox.ac.uk:2102/10.1242/jeb.226233	pathogen donors in the environment			no	the level of OsHV-1 DNA is higher in 21C than 29C				oyster	mollusca	aquatic															2			1	1				15*3	3	3	45				percent/mortality
Páez et al., 2021	2021	https://doi.org/10.3390/pathogens10070855			data at day when no mortality in control observed	yes	viral load lower at 15C than others	Oncorhynchus mykiss	Oncorhynchus mykiss	larva	steelhead	fish	aquatic	USA	Quinault National Fish Hatchery, Humptulips	field	temperate	field	hematopoietic necrosis virus (IHNV)	hematopoietic necrosis virus	hematopoietic necrosis virus	virus	USA	coastal Washington watersheds	41.733	-111.833	non-local from natural system	3	6°C, 10°C, 15°C		1	1	6°C	9	no	200	NA	NA	200	19.7	39.9	161.1	percent/mortality	NA	NA	15°C	200	200	23.05
Suchman et al. 2006	2006	10.1016/j.biocontrol.2006.05.001	by adding infected but untitered larvae	between 10^9 and 10^10 geq/ml	low mortality in control < 10% for both low and high	yes	no	Aedes aegypti	Aedes aegypti	larva	mosquito	insecta	terrestrial			lab	NA	lab	AeDNV	AeDNV	virus	virus	lab, from the host lab colony	lab			local	2	24, 28°C		1	1	24°C	4	no	3*100	3	3	300	63.6			percent/mortality	3.28	SE	28°C	3*100	300	44.59
Rubio et al. 2020	2020	10.1080/03079457.2020.1845302	oral feed	10^8 CFU/ml to white line and 10^5 CFU/mL to brown line						22 weeks (egg production become stable)	hen		terrestrial			commercial hatchery		lab	Salmonella Gallinarum biovar Gallinarum		Salmonella	bacteria																					percent/mortality
Stumpf and Kennedy 2007	2007	10.1111/j.1570-7458.2007.00541.x	in the environment					Frankliniella occidentalis	Frankliniella occidentalis	juvenile	thrips	insecta	terrestrial			lab	NA	lab	Tomato spotted wilt virus RG2	Tomato spotted wilt virus	virus	virus						3	18.3, 23.9, 29.4 ± 2 °C		1	2	18.3°C		no	5*6	6	6	30	36.37			percent/mortality	3.69877	SEM	29.4°C	5*6	30	30.616
Stumpf and Kennedy 2007	2007	10.1111/j.1570-7458.2007.00541.x	in the environment					Frankliniella occidentalis	Frankliniella occidentalis	juvenile	thrips	insecta	terrestrial			lab	NA	lab	Tomato spotted wilt virus CFL	Tomato spotted wilt virus	virus	virus						3	18.3, 23.9, 29.4 ± 2 °C		1	2	18.3°C		no	5*6	6	6	30	40.07			percent/mortality	3.83561	SEM	29.4°C	5*6	30	25.548
Alto et al. 2014	2014	10.1111/j.1948-7134.2014.12078.x	feed	5.1+-0.33 log10 pfue/ml	too high mortality in control	no		Culex pipiens quinquefasciatus (Vero Beach)	Culex pipiens quinquefasciatus	7-8 day old	mosquito	insecta	terrestrial			lab	NA	lab				virus							27°C, 31°C		2	1	27°C	4	no	NA	NA	NA	73								NA	67
Alto et al. 2014	2014	10.1111/j.1948-7134.2014.12078.x	feed	4.8+-0.3 log10 pfue/ml	too high mortality in control	no		Culex pipiens quinquefasciatus (Gainesvile)	Culex pipiens quinquefasciatus	7-8 day old	mosquito	insecta	terrestrial			lab	NA	lab																					64								NA	65
Bromage and Owens 2009	2009	https://www.sciencedirect.com/science/article/pii/S0044848609001446#aep-section-id18	bath exposure, only exposed for 5min and placed back to monitor	LD50 dose, 3.2*10^4 cfu/mL	unknown mortality in control	no				100g		fish	aquatic																18, 21, 24, 27, 31, 34				21	10	no	20*3	3	3	60
[truncated: 17 more columns]
