# Supplementary material for: Excess mortality of infected ectotherms induced by warming depends on pathogen kingdom and evolutionary history
Source: PLoS Biol. 2024 Nov 18;22(11):e3002900. doi: 10.1371/journal.pbio.3002900 (PMC11611255; doi:10.1371/journal.pbio.3002900)
Supplement: S2 Table — (XLSX) [file pbio.3002900.s010.xlsx]

## Sheet: Effect sizes
	Authors	Publication.Year	NR	inoculation_method	injected	dosage_ml_raw	dosage	control_mortality_raw	control_mortality	mortality_exclude_for_other_reason	host_strain	host_species	host_lifestage	common.name	taxonomic.group	immunity	host_habitat	host_collected_country	host_collected_city	host_field_or_lab_raw	host_field_or_lab	obligate_raw	obligate	pathogen.strain	pathogen_species	pathogen_genus	p_taxonomy	pathogen_collected_country	pathogen_collected_city	pathogen_lat	pathogen_lon	pathogen_local	pathogen_system	exposure_time_day	pathogen_optimal_temp	pathogen_growth_upper	pathogen_growth_lower	temp_range_optimal	toward_optimal	number.of.different.temps	temperatures.used	second.variable	genotypes_h	genotypes_p	temp_low	temp_span	fluctuate	n_lowtemp	replicate
19	Bally and Garrabou, 2007	2007	8	put in aquaria with the hosts	no	4*10^4-10^5	200000	data at day2 when no mortality in control observed	no_in_control	yes	Paramuricea clavata	Paramuricea clavata	adult	coral	anthozoa	invertebrate	aquatic		Riou Island, latitude 43'10.3000N; longitude 5'23.6200E	field	field	opportunistic	non-obligate	Vibrio coralliilyticus (AG-1+ BLA-1+BLE-1+PA-1)	Vibrio coralliilyticus	Vibrio	bacteria	France	Riou Island, latitude 43'10.3000N; longitude 5'23.6200E	43.2	5.4	local	established	2	>27	unknown	unknown	colder	yes	5	16¬∞C, 22¬∞C, 24¬∞C, 25¬∞C, 26¬∞C	‚Äì	1	4	22¬∞C	3	no	12	1
20	Bally and Garrabou, 2007	2007	8	put in aquaria with the hosts	no	4*10^4-10^5	200000	data at day2 when no mortality in control observed	no_in_control	yes	Paramuricea clavata	Paramuricea clavata	adult	coral	anthozoa	invertebrate	aquatic		Riou Island, latitude 43'10.3000N; longitude 5'23.6200E	field	field	opportunistic	non-obligate	Vibrio coralliilyticus (PA-1)	Vibrio coralliilyticus	Vibrio	bacteria	France	Riou Island, latitude 43'10.3000N; longitude 5'23.6200E	43.2	5.4	local	established	2	>27	unknown	unknown	colder	yes	2	16¬∞C, 24¬∞C	‚Äì	1	1	16¬∞C	8	no	12	1
21	Vale et al., 2008	2008	23	immersion as a single host	yes	10000 parasite spores per jar	10000	mortality in control, similar low mortality in both low and high	low_in_control	yes	Daphnia magna	Daphnia magna	adult		crustacea	invertebrate	aquatic	Germany	Gaazerfeld	from field before and maintained in lab in a state of clonal reproduction or frozen(parasite)	lab	obligate	obligate	Pasteuria ramosa	Pasteuria ramosa	Pasteuria	bacteria	Germany	Gaazerfeld	54.909	8.3098	local	established	45	unknown	unknown	unknown	unknown	NA	3	15¬∞C, 20¬∞C, 25¬∞C	‚Äì	1	4	15¬∞C	10	no	18*1	18
33	Vale and Little, 2009	2009	31	immersion as a single host	yes	10000 parasite spores per jar	10000	data is on infected hosts	infected_host_only	yes	Daphnia magna	Daphnia magna	adult		crustacea	invertebrate	aquatic	Germany	Gaazerfeld	from field before, and maintained in a state of clonal reproduction or frozen(parasite); lab isolates now	lab	obligate	obligate	Pasteuria ramosa	Pasteuria ramosa	Pasteuria	bacteria	Germany	Gaazerfeld	54.909	8.3098	local	established	45	unknown	unknown	unknown	unknown	NA	3	15¬∞C, 20¬∞C, 25¬∞C	amount of food	1	4	15¬∞C	10	no	12*1	12
46	Vezzulli et al., 2010	2010	37	immersion	no	10^5 CFU	100000	data at day8 when no mortality in control observed	no_in_control	yes	Paramuricea clavata	Paramuricea clavata	adult	coral	anthozoa	invertebrate	aquatic		Ligurian Sea (N 44'03'13'', E 09'51'28'')	field 2009	field	free-living	non-obligate	Vibrio harveyi (TAV1)	Vibrio harveyi	Vibrio	bacteria		Ligurian Sea (N 44'03'13'', E 09'51'28'')	44.0536	9.858	local	established	8	26	unknown	unknown	colder	yes	3	18¬∞C, 22¬∞C, 24¬∞C	‚Äì	1	3	18¬∞C	6	no	3	3
47	Vezzulli et al., 2010	2010	37	immersion	no	10^5 CFU	100000	data at day8 when no mortality in control observed	no_in_control	yes	Paramuricea clavata	Paramuricea clavata	adult	coral	anthozoa	invertebrate	aquatic		Ligurian Sea (N 44'03'13'', E 09'51'28'')	field 2009	field	free-living	non-obligate	Vibrio harveyi (TAV26)	Vibrio harveyi	Vibrio	bacteria		Ligurian Sea (N 44'03'13'', E 09'51'28'')	44.0536	9.858	local	established	8	26	unknown	unknown	colder	yes	3	18¬∞C, 22¬∞C, 24¬∞C	‚Äì	1	3	18¬∞C	6	no	3	3
48	Vezzulli et al., 2010	2010	37	immersion	no	10^5 CFU	100000	data at day8 when no mortality in control observed	no_in_control	yes	Paramuricea clavata	Paramuricea clavata	adult	coral	anthozoa	invertebrate	aquatic		Ligurian Sea (N 44'03'13'', E 09'51'28'')	field 2009	field	free-living	non-obligate	Vibrio harveyi (TAV24)	Vibrio harveyi	Vibrio	bacteria		Ligurian Sea (N 44'03'13'', E 09'51'28'')	44.0536	9.858	local	established	8	26	unknown	unknown	colder	yes	3	18¬∞C, 22¬∞C, 24¬∞C	‚Äì	1	3	18¬∞C	6	no	3	3
59	Jiang et al., 2013	2013	64	bath immersion	no	10^6 CFU	1000000	no mortality in control	no_in_control	yes	Haliotis diversicolor	Haliotis diversicolor	adult	abalone	mollusca	invertebrate	aquatic	China	Zhangpu, Fujian (26C sea)	field in 2009-2011	field	free-living	non-obligate	Vibrio harveyi	Vibrio harveyi	Vibrio	bacteria	China	Zhangpu, Fujian (26C sea)	23.179	113.297	local	established	17	26	unknown	unknown	covered	covered	3	20¬∞C, 24¬∞C, 28¬∞C	‚Äì	1	1	20¬∞C	8	no	3*10	3
60	Schade et al., 2014	2014	40	injected	yes	10ul 10^7	100000	almost no mortality in control	no_in_control	yes	Gasterosteus aculeatus	Gasterosteus aculeatus	adult	stickleback	marine fish	vertebrate	aquatic	Netherlands, Germany	Yerseke (51.49 N, 4.06 E), Texel (53.16 N, 4.88 E), Sylt(5.03 N, 8.46 E)	field and tried to better estimate the within-population variation of host population	field	some are free-living	non-obligate	Vibrio sp.	Vibrio sp.	Vibrio	bacteria	NA		NA	NA	non-local	novel	10	unknown	unknown	unknown	unknown	NA	2	17¬∞C, 21¬∞C	‚Äì	1	1	17¬∞C	4	no	5	NA
61	Ushijima et al., 2014	2014	65	immersion	no	10^8 CFU	100000000	no mortality in control	no_in_control	yes	Montipora capitata	Montipora capitata	adult	coral	anthozoa	invertebrate	aquatic	Hawaii	island Moku o Lo‚Äòe in Kane‚Äòohe Bay	field	field	opportunistic	non-obligate	Vibrio coralliilyticus (OCN008)	Vibrio coralliilyticus	Vibrio	bacteria	Hawaii	Kane‚Äòohe Bay	21.463	-157.81	non-local	novel	7	>27	unknown	unknown	colder	yes	2	23¬∞C, 27¬∞C	‚Äì	1	1	23¬∞C	4	no	6	NA
62	Lokmer and Wegner, 2015	2015	76	injected	yes	~10^8 bacteria per host	100000000	almost no mortality in control	no_in_control	yes	Crassostrea gigas (warm acclimated) W	Crassostrea gigas	adult	oyster	mollusca	invertebrate	aquatic	Germany	55'1'44''N, 8'26'3''E	field	field	some are free-living	non-obligate	Vibrio sp. (D29w)	Vibrio sp. (D29w)	Vibrio	bacteria	Germany	55'1'44''N, 8'26'3''E	54.909	8.3098	local	established	7	unknown	unknown	unknown	unknown	NA	2	08¬∞C, 22¬∞C (22¬∞C > 08¬∞C, 22¬∞C > 22¬∞C)	‚Äì	1	1	08¬∞C	14	no	12	NA
63	Lokmer and Wegner, 2015	2015	76	injected	yes	~10^8 bacteria per host	100000000	almost no mortality in control	no_in_control	yes	Crassostrea gigas (cold acclimated) C	Crassostrea gigas	adult	oyster	mollusca	invertebrate	aquatic	Germany	55'1'44''N, 8'26'3''E	field	field	some are free-living	non-obligate	Vibrio sp. (D29w)	Vibrio sp. (D29w)	Vibrio	bacteria	Germany	55'1'44''N, 8'26'3''E	54.909	8.3098	local	established	7	unknown	unknown	unknown	unknown	NA	2	08¬∞C, 22¬∞C (08¬∞C > 08¬∞C, 08¬∞C > 22¬∞C)	‚Äì	1	1	08¬∞C	14	no	12	NA
66	Waki and Yoshinaga, 2015	2015	74	immersion for 24h	no	2*10^7 per aquaria	20000000	data at day when no mortality in control observed	no_in_control	yes	Venerupis philippinarum	Venerupis philippinarum	adult	clam	mollusca	invertebrate	aquatic		Fisheries Research Institute, Oita Prefectural Agraiculture, Bungotakada City, Oita Prefecture	hatchery	lab	free-living until infect new host (has free-living stage)	obligate	Perkinsus olseni	Perkinsus olseni	Perkinsus	bacteria	NA	NA	NA	NA	non-local from natural system	semi-established	28.5	15-32	unknown	unknown	optimal	yes	3	13¬∞C, 18¬∞C, 23¬∞C	‚Äì	1	1	13¬∞C	10	no	3*50	3
67	Lopez et al., 2017	2017	86	injected	yes	2.5*10^5 cfu/g, 10g	2500000	no mortality in control	no_in_control	yes	Sparus aurata	Sparus aurata	adult	bream	fish	vertebrate	aquatic	Spain	Huelva	NA	lab	some are opportunistic	non-obligate	Pseudomonas baetica	Pseudomonas baetica	Pseudomonas	bacteria	Spain	Huelva	37.25	-6.95	non-local	novel	10	20-25	4	30	optimal	yes	2	14¬∞C, 20¬∞C	‚Äì	1	1	14¬∞C	6	no	2*10 (mean from two trials)	1
68	Lopez et al., 2017	2017	86	injected	yes	2.5*10^5 cfu/g, 4g	1000000	no mortality in control	no_in_control	yes	Dicologoglossa cuneata	Dicologoglossa cuneata	adult	sole	fish	vertebrate	aquatic	Spain	Huelva	NA	lab	some are opportunistic	non-obligate	Pseudomonas baetica	Pseudomonas baetica	Pseudomonas	bacteria	Spain	Huelva	37.25	-6.95	non-local from natural system	semi-established	10	20-25	4	30	optimal	yes	2	14¬∞C, 20¬∞C	‚Äì	1	1	14¬∞C	6	no	2*10	1
69	Lopez et al., 2017	2017	86	injected	yes	2.5*10^5 cfu/g, 5g	1250000	no mortality in control	no_in_control	yes	Solea senegalensis	Solea senegalensis	adult	sole	fish	vertebrate	aquatic	Spain	Huelva	NA	lab	some are opportunistic	non-obligate	Pseudomonas baetica	Pseudomonas baetica	Pseudomonas	bacteria	Spain	Huelva	37.25	-6.95	non-local	novel	10	20-25	4	30	optimal	yes	2	14¬∞C, 20¬∞C	‚Äì	1	1	14¬∞C	6	no	2*10	1
70	Lopez et al., 2017	2017	86	injected	yes	2.5*10^5 cfu/g, 2g	500000	no mortality in control	no_in_control	yes	Dicentrarchus labrax	Dicentrarchus labrax	adult	sea bass	fish	vertebrate	aquatic	Spain	Huelva	NA	lab	some are opportunistic	non-obligate	Pseudomonas baetica	Pseudomonas baetica	Pseudomonas	bacteria	Spain	Huelva	37.25	-6.95	non-local	novel	10	20-25	4	30	optimal	yes	2	14¬∞C, 20¬∞C	‚Äì	1	1	14¬∞C	6	no	2*10	1
71	Lopez et al., 2017	2017	86	injected	yes	2.5*10^5 cfu/g, 45g	11250000	no mortality in control	no_in_control	yes	Argyrosomus regius	Argyrosomus regius	adult	meagre	fish	vertebrate	aquatic	Spain	Huelva	NA	lab	some are opportunistic	non-obligate	Pseudomonas baetica	Pseudomonas baetica	Pseudomonas	bacteria	Spain	Huelva	37.25	-6.95	non-local	novel	10	20-25	4	30	optimal	yes	2	14¬∞C, 20¬∞C	‚Äì	1	1	14¬∞C	6	no	2*10	1
75	Vater et al., 2018	2018	43	immersion with 8 hosts housed in each tank	no	unknown	NA	data at day when no mortality in control observed	no_in_control	yes	Haliotis rufescens (red)	Haliotis rufescens	adult	abalone	mollusca	invertebrate	aquatic			purchased from farm in Goleta, California	lab	obligate	obligate	Xenohaliotis californiensis (Ca.Xc)	Xenohaliotis californiensis (Ca.Xc)	Xenohaliotis	bacteria	USA	Goleta, California	41.733	-111.833	non-local from natural system	semi-established	123.5	unknown	unknown	unknown	unknown	NA	2	13.6¬∞C, 18.5¬∞C	‚Äì	1	1	13,6¬∞C	4.9	no	8*8	NA
76	Vater et al., 2018	2018	43	immersion with 8 hosts housed in each tank	no	unknown	NA	data at day when no mortality in control observed	no_in_control	yes	Haliotis rufescens (white)	Haliotis rufescens	adult	abalone	mollusca	invertebrate	aquatic			from UC Davis Bodega Marine laboratory	lab	obligate	obligate	Xenohaliotis californiensis (Ca.Xc)	Xenohaliotis californiensis (Ca.Xc)	Xenohaliotis	bacteria	USA	California	41.733	-111.833	non-local from natural system	semi-established	123.5	unknown	unknown	unknown	unknown	NA	2	13.6¬∞C, 18.5¬∞C	‚Äì	1	1	13,6¬∞C	4.9	no	8*8	NA
78	Larsen et al., 2018	2018	4	injected	yes	1.25*10^8 per fish	125000000	almost no mortality in control	no_in_control	yes	Gadus morhua	Gadus morhua	adult	cod	fish	vertebrate	aquatic	Norway	National breeding station for Atlantic cod	hatchery	lab	obligate	obligate	Brucella pinnipedialis	Brucella pinnipedialis	Brucella	bacteria	NA		NA	NA	non-local	novel	20	37	20	40	colder	yes	2	06¬∞C, 15¬∞C	‚Äì	1	1	06¬∞C	9	no	60	60
79	De Silva et al., 2018	2018	102	injected	yes	1*10^6 CFU/ml and 10ul per host	10000	data at day when no mortality in control observed	no_in_control	yes	Galleria mellonella	Galleria mellonella	adult	moth	insecta	invertebrate	terrestrial			lab	lab	some are free-living, and opportunistic	non-obligate	Acinetobacter baumannii (ATCC 17978)	Acinetobacter baumannii	Acinetobacter	bacteria	NA	lab	NA	NA	non-local	novel	1	37	25	45	optimal	yes	2	28¬∞C, 37¬∞C	‚Äì	1	1	28¬∞C	9	no	2*16 (only 1 representative used for data)	1
80	Wei et al., 2019	2019	24	injected	yes	100ul 1*10^6 CFU/ml per clam	100000	no mortality in control	no_in_control	yes	Scapharca broughtonii	Scapharca broughtonii	adult	clam	mollusca	invertebrate	aquatic	China	Bohai sea	collected at 2017, and hosts have lifespan of several years	field	free-living	non-obligate	Vibrio harveyi (A2-1)	Vibrio harveyi	Vibrio	bacteria	China	Bohai sea	23.179	113.297	local	established	12	26	unknown	unknown	colder	yes	2	15¬∞C, 25¬∞C	‚Äì	1	4	15¬∞C	10	no	3*12	3
89	Jiang et al., 2019	2019	33	injected	yes	1*10^5 CFU/ml and 10ul	1000	no mortality in control	no_in_control	yes	Carassius carassius	Carassius carassius	adult	carp	fish	vertebrate	aquatic	China	Crucian Carp Breeding Corporation, Guangzhou	hatchery	lab	some are free-living	non-obligate	Edwardsiella tarda (EIB202)	Edwardsiella tarda	Edwardsiella	bacteria	China	mariculture farm in Yantai, Shandong	23.179	113.297	non-local	novel	15	30-37	15	40	optimal	yes	2	20¬∞C, 30¬∞C	‚Äì	1	1	20¬∞C	10	no	30	NA
101	Chideroli et al., 2017	2017	22	injected	yes	1.13*10^6 at low and 1.29*10^6 at high per fish	1210000	no mortality in control	no_in_control	yes	Tilapia sparrmanii	Tilapia sparrmanii	juvenile	tilapia	fish	vertebrate	aquatic	Brazil	northeastern Brazil	hatchery	lab	opportunistic	non-obligate	Streptococcus agalactiae (S83)	Streptococcus agalactiae	Streptococcus	bacteria	Brazil	northeastern Brazil	-14.235	-51.925	non-local from natural system	semi-established	10	30	5	45	covered	covered	2	22¬∞C, 31¬∞C	‚Äì	1	2	22¬∞C	9	no	10	NA
102	Chideroli et al., 2017	2017	22	injected	yes	1.02*10^6 at low and 1.06*10^6 at high per fish	1040000	no mortality in control	no_in_control	yes	Tilapia sparrmanii	Tilapia sparrmanii	juvenile	tilapia	fish	vertebrate	aquatic	Brazil	northeastern Brazil	hatchery	lab	opportunistic	non-obligate	Streptococcus agalactiae (S73)	Streptococcus agalactiae	Streptococcus	bacteria	Brazil	northeastern Brazil	-14.235	-51.925	non-local from natural system	semi-established	10	30	5	45	covered	covered	2	22¬∞C, 31¬∞C	‚Äì	1	2	22¬∞C	9	no	10	NA
120	Petersen and Tisa, 2012	2012	3	injected	yes	4*10^4 CFU	40000	no mortality in control	no_in_control	yes	Manduca sexta	Manduca sexta	larva	moth	insecta	invertebrate	terrestrial	model system		lab	lab	opportunistic	non-obligate	Serratia marcescens (Db11)	Serratia marcescens	Serratia	bacteria	NA		NA	NA	non-local	novel	7	25-37	5	40	covered	covered	3	22¬∞C, 28¬∞C, 37¬∞C	dosage	1	2	22¬∞C	15	no	2*3	2
121	Petersen and Tisa, 2012	2012	3	injected	yes	4*10^4 CFU	40000	no mortality in control	no_in_control	yes	Manduca sexta	Manduca sexta	larva	moth	insecta	invertebrate	terrestrial	model system		lab	lab	opportunistic	non-obligate	Serratia marcescens (Db11)	Serratia marcescens	Serratia	bacteria	NA		NA	NA	non-local	novel	7	25-37	5	40	covered	covered	3	22¬∞C, 28¬∞C, 37¬∞C	dosage	1	2	22¬∞C	15	no	2*3	2
122	Petersen and Tisa, 2012	2012	3	injected	yes	4*10^4 CFU	40000	no mortality in control	no_in_control	yes	Manduca sexta	Manduca sexta	larva	moth	insecta	invertebrate	terrestrial	model system		lab	lab	opportunistic	non-obligate	Serratia sp. (SCBI)	Serratia sp.	Serratia	bacteria	NA		NA	NA	non-local	novel	7	28	unknown	unknown	covered	covered	3	22¬∞C, 28¬∞C, 37¬∞C	dosage	1	2	22¬∞C	15	no	2*3	2
123	Petersen and Tisa, 2012	2012	3	injected	yes	4*10^4 CFU	40000	no mortality in control	no_in_control	yes	Manduca sexta	Manduca sexta	larva	moth	insecta	invertebrate	terrestrial	model system		lab	lab	opportunistic	non-obligate	Serratia sp. (SCBI)	Serratia sp.	Serratia	bacteria	NA		NA	NA	non-local	novel	7	28	unknown	unknown	covered	covered	3	22¬∞C, 28¬∞C, 37¬∞C	dosage	1	2	22¬∞C	15	no	2*3	2
124	Rejasse et al., 2012	2012	58	force feeding	no	3*10^6 to 4*10^6 per larva	3500000	no mortality in control, from author	no_in_control	yes	Galleria mellonella	Galleria mellonella	larva	moth	insecta	invertebrate	terrestrial	model system		lab	lab	unknown	non-obligate	Bacillus weihenstephanensis (Cry 1C)	Bacillus weihenstephanensis	Bacillus	bacteria	NA		NA	NA	non-local	novel	8	30	7	30	optimal	yes	2	15¬∞C, 30¬∞C	‚Äì	1	2	15¬∞C	15	no	3*4*5	3
125	Rejasse et al., 2012	2012	58	force feeding	no	3*10^6 to 4*10^6 per larva	3500000	no mortality in control, from author	no_in_control	yes	Galleria mellonella	Galleria mellonella	larva	moth	insecta	invertebrate	terrestrial	model system		lab	lab	unknown	non-obligate	Bacillus weihenstephanensis (KBAB4)	Bacillus weihenstephanensis	Bacillus	bacteria	NA		NA	NA	non-local	novel	8	30	7	30	optimal	yes	2	15¬∞C, 30¬∞C	‚Äì	1	2	15¬∞C	15	no	3*4*5	3
145	Ushijima et al., 2018	2018	47	immersion	no	5*10^4 CFU	50000	similar low mortality in control in high and low temp	low_in_control	yes	Crassostrea gigas	Crassostrea gigas	larva	oyster	mollusca	invertebrate	aquatic			from UC Davis Bodega Marine laboratory	lab	opportunistic	non-obligate	Vibrio coralliilyticus (RE98)	Vibrio coralliilyticus	Vibrio	bacteria	USA	Netarts, OA	41.733	-111.833	non-local from natural system	semi-established	3	>27	unknown	unknown	colder	yes	2	23¬∞C, 27¬∞C	dosage	1	3	23¬∞C	4	no	4*12	4
146	Ushijima et al., 2018	2018	47	immersion	no	5*10^4 CFU	50000	similar low mortality in control in high and low temp	low_in_control	yes	Crassostrea gigas	Crassostrea gigas	larva	oyster	mollusca	invertebrate	aquatic			from UC Davis Bodega Marine laboratory	lab	opportunistic	non-obligate	V. tasmaniensis LGP32	Vibrio. tasmaniensis	Vibrio	bacteria	France	Atlantic coast of France	43.2	5.4	non-local from natural system	semi-established	3	unknown	unknown	unknown	unknown	NA	2	23¬∞C, 27¬∞C	dosage	1	3	23¬∞C	4	no	4*12	4
148	Ushijima et al., 2018	2018	47	immersion	no	5*10^4 CFU	50000	similar low mortality in control in high and low temp	low_in_control	yes	Crassostrea gigas	Crassostrea gigas	larva	oyster	mollusca	invertebrate	aquatic			from UC Davis Bodega Marine laboratory	lab	opportunistic	non-obligate	Vibrio coralliilyticus (BAA-450)	Vibrio coralliilyticus	Vibrio	bacteria	India	Zanzibar	16.3142	80.435	non-local	novel	3	>27	unknown	unknown	colder	yes	2	23¬∞C, 27¬∞C	dosage	1	3	23¬∞C	4	no	4*12	4
149	Ushijima et al., 2018	2018	47	immersion	no	5*10^4 CFU	50000	similar low mortality in control in high and low temp	low_in_control	yes	Crassostrea gigas	Crassostrea gigas	larva	oyster	mollusca	invertebrate	aquatic			from UC Davis Bodega Marine laboratory	lab	opportunistic	non-obligate	Vibrio coralliilyticus (OCN014)	Vibrio coralliilyticus	Vibrio	bacteria	USA	Palmyra Atoll, Northern Line Islands	41.733	-111.833	non-local	novel	3	>27	unknown	unknown	colder	yes	2	23¬∞C, 27¬∞C	dosage	1	3	23¬∞C	4	no	4*12	4
150	Ushijima et al., 2018	2018	47	immersion	no	5*10^4 CFU	50000	similar low mortality in control in high and low temp	low_in_control	yes	Crassostrea gigas	Crassostrea gigas	larva	oyster	mollusca	invertebrate	aquatic			from UC Davis Bodega Marine laboratory	lab	opportunistic	non-obligate	Vibrio coralliilyticus (OCN008)	Vibrio coralliilyticus	Vibrio	bacteria	USA	KƒÅne‚Äòohe Bay	41.733	-111.833	non-local	novel	3	>27	unknown	unknown	colder	yes	2	23¬∞C, 27¬∞C	dosage	1	3	23¬∞C	4	no	4*12	4
151	Buisson et al., 2019	2019	64	injected and 5 larva put on per dish	yes	20000 cfu per larva	20000	no mortality in control, from author	no_in_control	yes	Galleria mellonella	Galleria mellonella	larva	moth	insecta	invertebrate	terrestrial		model system	lab	lab	free-living	non-obligate	Bacillus thuringiensis (Bt407WT)	Bacillus thuringiensis	Bacillus	bacteria	NA	lab	NA	NA	non-local	novel	2	30	15	40	covered	covered	2	25¬∞C, 37¬∞C	dosage	1	2	25¬∞C	12	no	3*25	3
152	Buisson et al., 2019	2019	64	injected and 5 larva put on per dish	yes	20000 cfu per larva	20000	no mortality in control, from author	no_in_control	yes	Galleria mellonella	Galleria mellonella	larva	moth	insecta	invertebrate	terrestrial		model system	lab	lab	free-living	non-obligate	Bacillus thuringiensis (‚àÜplcR mutant)	Bacillus thuringiensis	Bacillus	bacteria	NA	lab	NA	NA	non-local	novel	2	30	15	40	covered	covered	2	25¬∞C, 37¬∞C	dosage	1	2	25¬∞C	12	no	3*25	3
186	Yang et al. 2021	2021	https://doi.org/10.1016/j.aquaculture.2021.736363	injected	yes	5 *10^7 CFU/mL, 100ul	5000000	no mortality in control	no_in_control	yes	Crassostrea gigas	Crassostrea gigas	adult	oyster	mollusca	invertebrate	aquatic	Yantai, China		field	field	free-living	non-obligate	Vibrio alginolyticus Cg5	Vibrio alginolyticus	Vibrio	bacteria	China	Rongcheng	37.131	122.434	non-local from natural system	semi-established	7	22-37	unknown	unknown	optimal	yes	3	15, 20, 25	NA	1	1	15C	10	no	30*1	1
189	Sepahi et al. 2013	2013	https://www.redalyc.org/pdf/2890/289025612008.pdf	injected	yes	10^6 CFU/mL	1000000	no mortality in control	no_in_control	yes	Oncorhynchus mykiss	Oncorhynchus mykiss	juvenile	rainbow trout	fish	vertebrate	aquatic	Iran	Mahisara fish farm, Karaj	farm	lab	opportunistic	non-obligate	Streptococcus agalactiae (RTCC2051)	Streptococcus agalactiae	Streptococcus	bacteria	lab	NA	NA	NA	non-local	novel	14	30	5	45	colder	yes	2	12, 18	NA	1	1	12C	6	no	10*3	3
190	Phuoc et al. 2021	2021	https://ezproxy-prd.bodleian.ox.ac.uk:2056/science/article/pii/S0044848620339624?via%3Dihub#!	injected	yes	LD60, 1.5*10^4 cfu/mL	15000	no mortality in control	no_in_control	yes	Oreochromis sp.	Oreochromis sp.	juvenile	red tilapia	fish	vertebrate	aquatic	Vietnam	Provincial Breeding Centre of Thua Thien Hue at Cu Chanh Commune, Thua Thien Hue province		lab	opportunistic	non-obligate	Streptococcus agalactiae (010103)	Streptococcus agalactiae	Streptococcus	bacteria	Vietnam	Mekong river, Dong Thap	10.678	105.5	non-local from natural system	semi-established	14	30	5	45	optimal	yes	3	18-20, 23-25, 28-30	NA	1	3	18-20C	10	no	10*3	3
191	Phuoc et al. 2021	2021	https://ezproxy-prd.bodleian.ox.ac.uk:2056/science/article/pii/S0044848620339624?via%3Dihub#!	injected	yes	LD60, 2*10^4 cfu/mL	20000	no mortality in control	no_in_control	yes	Oreochromis sp.	Oreochromis sp.	juvenile	red tilapia	fish	vertebrate	aquatic	Vietnam	Provincial Breeding Centre of Thua Thien Hue at Cu Chanh Commune, Thua Thien Hue province		lab	opportunistic	non-obligate	Streptococcus agalactiae (020201)	Streptococcus agalactiae	Streptococcus	bacteria	Vietnam	Mekong river, An Giang	10.851	105.103	non-local from natural system	semi-established	14	30	5	45	optimal	yes	3	18-20, 23-25, 28-30	NA	1	3	18-20C	10	no	10*3	3
192	Phuoc et al. 2021	2021	https://ezproxy-prd.bodleian.ox.ac.uk:2056/science/article/pii/S0044848620339624?via%3Dihub#!	injected	yes	LD60, 3*10^4 cfu/mL	30000	no mortality in control	no_in_control	yes	Oreochromis sp.	Oreochromis sp.	juvenile	red tilapia	fish	vertebrate	aquatic	Vietnam	Provincial Breeding Centre of Thua Thien Hue at Cu Chanh Commune, Thua Thien Hue province		lab	opportunistic	non-obligate	Streptococcus agalactiae (040101)	Streptococcus agalactiae	Streptococcus	bacteria	Vietnam	Perfume river, Thua Thien Hue	16.409	107.677	non-local from natural system	semi-established	14	30	5	45	optimal	yes	3	18-20, 23-25, 28-30	NA	1	3	18-20C	10	no	10*3	3
144	Rodrigues et al., 2016	2016	30	injected	yes	1ul 5*10^4 per ml	500	mortality in control, similar low mortality in both low and high	low_in_control	yes	Rhodnius prolixus	Rhodnius prolixus	larva		insecta	invertebrate	terrestrial		Honduras (1990)	lab	lab			Trypanosoma rangeli (passaged)	Trypanosoma rangeli	Trypanosoma	euglenozoa	Columbia		4.62434	-74.0636	non-local from natural system	semi-established	30	27	unknown	unknown	covered	covered	4	21¬∞C, 24¬∞C, 27¬∞C, 30¬∞C	‚Äì	1	1	21¬∞C	9	no	20	NA
1	Ekesi et al., 1999	1999	12	spray onto insects	no	1*10^8	100000000	data is mortality caused by fungus, control mortality is low <3% but 13% for 30C	corrected	yes	Megalurothrips sjostedti	Megalurothrips sjostedti	adult	thrips	insecta	invertebrate	terrestrial	Kenya	Nairobi	from field before, established in lab	lab			Beauveria bassiana (ICIPE 53)	Beauveria bassiana	Beauveria	fungi	Kenya	Mbita	-0.437	34.206	non-local	novel	14	25-28	8	35	covered	covered	4	15¬∞C, 20¬∞C, 25¬∞C, 30¬∞C	‚Äì	1	2	15¬∞C	15	no	20*4	4
2	Ekesi et al., 1999	1999	12	spray onto insects	no	1*10^8	100000000	data is mortality caused by fungus, control mortality is low <3% but 13% for 30C	corrected	yes	Megalurothrips sjostedti	Megalurothrips sjostedti	adult	thrips	insecta	invertebrate	terrestrial	Kenya	Nairobi	from field before, established in lab	lab			Beauveria bassiana (TP-GHA)	Beauveria bassiana	Beauveria	fungi	USA	Maine	41.733	-111.833	non-local	novel	14	25-28	8	35	covered	covered	4	15¬∞C, 20¬∞C, 25¬∞C, 30¬∞C	‚Äì	1	2	15¬∞C	15	no	20*4	4
3	Ekesi et al., 1999	1999	12	spray onto insects	no	1*10^8	100000000	data is mortality caused by fungus, control mortality is low <3% but 13% for 30C	corrected	yes	Megalurothrips sjostedti	Megalurothrips sjostedti	adult	thrips	insecta	invertebrate	terrestrial	Kenya	Nairobi	from field before, established in lab	lab			Metarhisium anisopliae ICIPE 69	Metarhizium anisopliae	Metarhizium	fungi	DRC	Kinshasa	-4.32245	15.307	non-local	novel	14	25	15	35	covered	covered	4	15¬∞C, 20¬∞C, 25¬∞C, 30¬∞C	‚Äì	1	2	15¬∞C	15	no	4*20	4
4	Ekesi et al., 1999	1999	12	spray onto insects	no	1*10^8	100000000	data is mortality caused by fungus, control mortality is low <3% but 13% for 30C	corrected	yes	Megalurothrips sjostedti	Megalurothrips sjostedti	adult	thrips	insecta	invertebrate	terrestrial	Kenya	Nairobi	from field before, established in lab	lab			Metarhisium anisopliae ICIPE 66	Metarhizium anisopliae	Metarhizium	fungi	DRC	Kinshasa	-4.32245	15.307	non-local	novel	14	25	15	35	covered	covered	4	15¬∞C, 20¬∞C, 25¬∞C, 30¬∞C	‚Äì	1	2	15¬∞C	15	no	4*20	4
5	Ekesi et al., 1999	1999	12	spray onto insects	no	1*10^8	100000000	data is mortality caused by fungus, control mortality is low <3% but 13% for 30C	corrected	yes	Megalurothrips sjostedti	Megalurothrips sjostedti	adult	thrips	insecta	invertebrate	terrestrial	Kenya	Nairobi	from field before, established in lab	lab			Metarhisium anisopliae ICIPE 74	Metarhizium anisopliae	Metarhizium	fungi	Kenya	Mbita	-0.437	34.206	non-local	novel	14	25	15	35	covered	covered	4	15¬∞C, 20¬∞C, 25¬∞C, 30¬∞C	‚Äì	1	2	15¬∞C	15	no	20*4	4
6	Ekesi et al., 1999	1999	12	spray onto insects	no	1*10^8	100000000	data is mortality caused by fungus, control mortality is low <3% but 13% for 30C	corrected	yes	Megalurothrips sjostedti	Megalurothrips sjostedti	adult	thrips	insecta	invertebrate	terrestrial	Kenya	Nairobi	from field before, established in lab	lab			Metarhisium anisopliae ICIPE 30	Metarhizium anisopliae	Metarhizium	fungi	Kenya	Mbita	-0.437	34.206	non-local	novel	14	25	15	35	covered	covered	4	15¬∞C, 20¬∞C, 25¬∞C, 30¬∞C	‚Äì	1	2	15¬∞C	15	no	20*4	4
7	Yeo et al., 2003	2003	32	spary on insects	no	1*10^8	100000000	corrected, data is mortality caused by fungus	corrected	yes	Aphis fabae	Aphis fabae	adult	aphid	insecta	invertebrate	terrestrial	UK	unknown	unknown, lab cultures	lab			Beauveria bassiana (Mycotech GHA)	Beauveria bassiana	Beauveria	fungi	NA	NA	NA	NA	non-local	novel	9	25-28	8	35	colder	yes	3	10¬∞C, 18¬∞C, 23¬∞C	‚Äì	1	1	10¬∞C	13	no	4*15	4
8	Yeo et al., 2003	2003	32	spary on insects	no	1*10^8	100000000	corrected, data is mortality caused by fungus	corrected	yes	Myzus persicae	Myzus persicae	adult	aphid	insecta	invertebrate	terrestrial	UK	unknown	unknown, lab cultures	lab			Beauveria bassiana (Mycotech GHA)	Beauveria bassiana	Beauveria	fungi	NA	NA	NA	NA	non-local	novel	9	25-28	8	35	colder	yes	3	10¬∞C, 18¬∞C, 23¬∞C	‚Äì	1	1	10¬∞C	13	no	4*15	4
9	Yeo et al., 2003	2003	32	spary on insects	no	1*10^8	100000000	corrected, data is mortality caused by fungus	corrected	yes	Aphis fabae	Aphis fabae	adult	aphid	insecta	invertebrate	terrestrial	UK	unknown	unknown, lab cultures	lab			Beauveria bassiana (Mycotech GHA)	Beauveria bassiana	Beauveria	fungi	NA	NA	NA	NA	non-local	novel	9	25-28	8	35	colder	yes	3	10¬∞C, 18¬∞C, 23¬∞C	‚Äì	1	1	10¬∞C	13	no	4*15	4
10	Yeo et al., 2003	2003	32	spary on insects	no	1*10^8	100000000	corrected, data is mortality caused by fungus	corrected	yes	Myzus persicae	Myzus persicae	adult	aphid	insecta	invertebrate	terrestrial	UK	unknown	unknown, lab cultures	lab			Beauveria bassiana (Mycotech GHA)	Beauveria bassiana	Beauveria	fungi	NA	NA	NA	NA	non-local	novel	9	25-28	8	35	colder	yes	3	10¬∞C, 18¬∞C, 23¬∞C	‚Äì	1	1	10¬∞C	13	no	4*15	4
11	Yeo et al., 2003	2003	32	spary on insects	no	1*10^8	100000000	corrected, data is mortality caused by fungus	corrected	yes	Myzus persicae	Myzus persicae	adult	aphid	insecta	invertebrate	terrestrial	UK	unknown	unknown, lab cultures	lab			Paecilomyces fumosoroseus (Z11)	Paecilomyces fumosoroseus	Paecilomyces	fungi	Switzerland	NA	47	8	non-local	novel	9	20-30	unknown	unknown	optimal	yes	3	10¬∞C, 18¬∞C, 23¬∞C	‚Äì	1	1	10¬∞C	13	no	4*15	4
12	Yeo et al., 2003	2003	32	spary on insects	no	1*10^8	100000000	corrected, data is mortality caused by fungus	corrected	yes	Aphis fabae	Aphis fabae	adult	aphid	insecta	invertebrate	terrestrial	UK	unknown	unknown, lab cultures	lab			Paecilomyces fumosoroseus (Z11)	Paecilomyces fumosoroseus	Paecilomyces	fungi	Switzerland	NA	47	8	non-local	novel	9	20-30	unknown	unknown	optimal	yes	3	10¬∞C, 18¬∞C, 23¬∞C	‚Äì	1	1	10¬∞C	13	no	4*15	4
13	Yeo et al., 2003	2003	32	spary on insects	no	1*10^8	100000000	corrected, data is mortality caused by fungus	corrected	yes	Aphis fabae	Aphis fabae	adult	aphid	insecta	invertebrate	terrestrial	UK	unknown	unknown, lab cultures	lab			Paecilomyces fumosoroseus (Z11)	Paecilomyces fumosoroseus	Paecilomyces	fungi	Switzerland	NA	47	8	non-local	novel	9	20-30	unknown	unknown	optimal	yes	3	10¬∞C, 18¬∞C, 23¬∞C	‚Äì	1	1	10¬∞C	13	no	4*15	4
14	Yeo et al., 2003	2003	32	spary on insects	no	1*10^8	100000000	corrected, data is mortality caused by fungus	corrected	yes	Myzus persicae	Myzus persicae	adult	aphid	insecta	invertebrate	terrestrial	UK	unknown	unknown, lab cultures	lab			Paecilomyces fumosoroseus (Z11)	Paecilomyces fumosoroseus	Paecilomyces	fungi	Switzerland	NA	47	8	non-local	novel	9	20-30	unknown	unknown	optimal	yes	3	10¬∞C, 18¬∞C, 23¬∞C	‚Äì	1	1	10¬∞C	13	no	4*15	4
15	Yeo et al., 2003	2003	32	spary on insects	no	1*10^8	100000000	corrected, data is mortality caused by fungus	corrected	yes	Myzus persicae	Myzus persicae	adult	aphid	insecta	invertebrate	terrestrial	UK	unknown	unknown, lab cultures	lab			Verticillium lecanii (HRI 1.72)	Verticillium lecanii	Verticillium	fungi	UK	NA	55.6905	-2.3356	non-local	novel	9	20-25	unknown	unknown	optimal	yes	3	10¬∞C, 18¬∞C, 23¬∞C	‚Äì	1	1	10¬∞C	13	no	4*15	4
16	Yeo et al., 2003	2003	32	spary on insects	no	1*10^8	100000000	corrected, data is mortality caused by fungus	corrected	yes	Aphis fabae	Aphis fabae	adult	aphid	insecta	invertebrate	terrestrial	UK	unknown	unknown, lab cultures	lab			Verticillium lecanii (HRI 1.72)	Verticillium lecanii	Verticillium	fungi	UK	NA	55.6905	-2.3356	non-local	novel	9	20-25	unknown	unknown	optimal	yes	3	10¬∞C, 18¬∞C, 23¬∞C	‚Äì	1	1	10¬∞C	13	no	4*15	4
17	Yeo et al., 2003	2003	32	spary on insects	no	1*10^8	100000000	corrected, data is mortality caused by fungus	corrected	yes	Aphis fabae	Aphis fabae	adult	aphid	insecta	invertebrate	terrestrial	UK	unknown	unknown, lab cultures	lab			Verticillium lecanii (HRI 1.72)	Verticillium lecanii	Verticillium	fungi	UK	NA	55.6905	-2.3356	non-local	novel	9	20-25	unknown	unknown	optimal	yes	3	10¬∞C, 18¬∞C, 23¬∞C	‚Äì	1	1	10¬∞C	13	no	4*15	4
18	Yeo et al., 2003	2003	32	spary on insects	no	1*10^8	100000000	corrected, data is mortality caused by fungus	corrected	yes	Myzus persicae	Myzus persicae	adult	aphid	insecta	invertebrate	terrestrial	UK	unknown	unknown, lab cultures	lab			Verticillium lecanii (HRI 1.72)	Verticillium lecanii	Verticillium	fungi	UK	NA	55.6905	-2.3356	non-local	novel	9	20-25	unknown	unknown	optimal	yes	3	10¬∞C, 18¬∞C, 23¬∞C	‚Äì	1	1	10¬∞C	13	no	4*15	4
22	Bugeme et al., 2008	2008	6	spray on the leaf disc with the hosts	no	1*10^7	10000000	corrected for control mortality following Abbott's 1952 formula	corrected	yes	Tetranychus evansi	Tetranychus evansi	adult	mite	arachnida	invertebrate	terrestrial	Kenya	Mwea Irrigation Schem	from field in 2001, established stock culture	lab			Beauveria bassiana (ICIPE278)	Beauveria bassiana	Beauveria	fungi	NA	2005, from Cyclocephala sp.	NA	NA	non-local	novel	10	25-28	8	35	covered	covered	4	20¬∞C, 25¬∞C, 30¬∞C, 35¬∞C	‚Äì	1	2	20¬∞C	15	no	4*20	4
23	Bugeme et al., 2008	2008	6	spray on the leaf disc with the hosts	no	1*10^7	10000000	corrected for control mortality following Abbott's 1952 formula	corrected	yes	Tetranychus evansi	Tetranychus evansi	adult	mite	arachnida	invertebrate	terrestrial	Kenya	Mwea Irrigation Schem	from field in 2001, established stock culture	lab			Beauveria bassiana (ICIPE279)	Beauveria bassiana	Beauveria	fungi	NA	1996, from soil	NA	NA	non-local	novel	10	25-28	8	35	covered	covered	4	20¬∞C, 25¬∞C, 30¬∞C, 35¬∞C	‚Äì	1	2	20¬∞C	15	no	4*20	4
24	Bugeme et al., 2008	2008	6	spray on the leaf disc with the hosts	no	1*10^7	10000000	corrected for control mortality following Abbott's 1952 formula	corrected	yes	Tetranychus evansi	Tetranychus evansi	adult	mite	arachnida	invertebrate	terrestrial	Kenya	Mwea Irrigation Schem	from field in 2001, established stock culture	lab			Metarhizium anisopliae ICIPE59	Metarhizium anisopliae	Metarhizium	fungi	NA	2005, from Caterpillar	NA	NA	non-local	novel	10	25	15	35	covered	covered	4	20¬∞C, 25¬∞C, 30¬∞C, 35¬∞C	‚Äì	1	2	20¬∞C	15	no	4*20	4
25	Bugeme et al., 2008	2008	6	spray on the leaf disc with the hosts	no	1*10^7	10000000	corrected for control mortality following Abbott's 1952 formula	corrected	yes	Tetranychus evansi	Tetranychus evansi	adult	mite	arachnida	invertebrate	terrestrial	Kenya	Mwea Irrigation Schem	from field in 2001, established stock culture	lab			Metarhizium anisopliae ICIPE25	Metarhizium anisopliae	Metarhizium	fungi	NA	1999, from sandy soil	NA	NA	non-local	novel	10	25	15	35	covered	covered	4	20¬∞C, 25¬∞C, 30¬∞C, 35¬∞C	‚Äì	1	2	20¬∞C	15	no	4*20	4
26	Bugeme et al., 2008	2008	6	spray on the leaf disc with the hosts	no	1*10^7	10000000	corrected for control mortality following Abbott's 1952 formula	corrected	yes	Tetranychus evansi	Tetranychus evansi	adult	mite	arachnida	invertebrate	terrestrial	Kenya	Mwea Irrigation Schem	from field in 2001, established stock culture	lab			Metarhizium anisopliae ICIPE55	Metarhizium anisopliae	Metarhizium	fungi	NA	2005, from soil	NA	NA	non-local	novel	10	25	15	35	covered	covered	4	20¬∞C, 25¬∞C, 30¬∞C, 35¬∞C	‚Äì	1	2	20¬∞C	15	no	4*20	4
27	Bugeme et al., 2008	2008	6	spray on the leaf disc with the hosts	no	1*10^7	10000000	corrected for control mortality following Abbott's 1952 formula	corrected	yes	Tetranychus evansi	Tetranychus evansi	adult	mite	arachnida	invertebrate	terrestrial	Kenya	Mwea Irrigation Schem	from field in 2001, established stock culture	lab			Metarhizium anisopliae ICIPE43	Metarhizium anisopliae	Metarhizium	fungi	NA	2005, from soil	NA	NA	non-local	novel	10	25	15	35	covered	covered	4	20¬∞C, 25¬∞C, 30¬∞C, 35¬∞C	‚Äì	1	2	20¬∞C	15	no	4*20	4
28	Bugeme et al., 2008	2008	6	spray on the leaf disc with the hosts	no	1*10^7	10000000	corrected for control mortality following Abbott's 1952 formula	corrected	yes	Tetranychus evansi	Tetranychus evansi	adult	mite	arachnida	invertebrate	terrestrial	Kenya	Mwea Irrigation Schem	from field in 2001, established stock culture	lab			Metarhizium anisopliae ICIPE84	Metarhizium anisopliae	Metarhizium	fungi	NA	2003, from Onitacris turbidda cavroisi	NA	NA	non-local	novel	10	25	15	35	covered	covered	4	20¬∞C, 25¬∞C, 30¬∞C, 35¬∞C	‚Äì	1	2	20¬∞C	15	no	4*20	4
29	Bugeme et al., 2008	2008	6	spray on the leaf disc with the hosts	no	1*10^7	10000000	corrected for control mortality following Abbott's 1952 formula	corrected	yes	Tetranychus evansi	Tetranychus evansi	adult	mite	arachnida	invertebrate	terrestrial	Kenya	Mwea Irrigation Schem	from field in 2001, established stock culture	lab			Metarhizium anisopliae ICIPE8	Metarhizium anisopliae	Metarhizium	fungi	NA	1990, from Galleria mellonella	NA	NA	non-local	novel	10	25	15	35	covered	covered	4	20¬∞C, 25¬∞C, 30¬∞C, 35¬∞C	‚Äì	1	2	20¬∞C	15	no	4*20	4
30	Bugeme et al., 2008	2008	6	spray on the leaf disc with the hosts	no	1*10^7	10000000	corrected for control mortality following Abbott's 1952 formula	corrected	yes	Tetranychus evansi	Tetranychus evansi	adult	mite	arachnida	invertebrate	terrestrial	Kenya	Mwea Irrigation Schem	from field in 2001, established stock culture	lab			Metarhizium anisopliae ICIPE24	Metarhizium anisopliae	Metarhizium	fungi	NA	1999, from soil	NA	NA	non-local	novel	10	25	15	35	covered	covered	4	20¬∞C, 25¬∞C, 30¬∞C, 35¬∞C	‚Äì	1	2	20¬∞C	15	no	4*20	4
31	Bugeme et al., 2008	2008	6	spray on the leaf disc with the hosts	no	1*10^7	10000000	corrected for control mortality following Abbott's 1952 formula	corrected	yes	Tetranychus evansi	Tetranychus evansi	adult	mite	arachnida	invertebrate	terrestrial	Kenya	Mwea Irrigation Schem	from field in 2001, established stock culture	lab			Metarhizium anisopliae ICIPE78	Metarhizium anisopliae	Metarhizium	fungi	NA	1990, from Temnoschoita nigroplagiata	NA	NA	non-local	novel	10	25	15	35	covered	covered	4	20¬∞C, 25¬∞C, 30¬∞C, 35¬∞C	‚Äì	1	2	20¬∞C	15	no	4*20	4
32	Bugeme et al., 2008	2008	6	spray on the leaf disc with the hosts	no	1*10^7	10000000	corrected for control mortality following Abbott's 1952 formula	corrected	yes	Tetranychus evansi	Tetranychus evansi	adult	mite	arachnida	invertebrate	terrestrial	Kenya	Mwea Irrigation Schem	from field in 2001, established stock culture	lab			Metarhizium anisopliae ICIPE7	Metarhizium anisopliae	Metarhizium	fungi	NA	1996, from Amblyomma variegatum	NA	NA	non-local	novel	10	25	15	35	covered	covered	4	20¬∞C, 25¬∞C, 30¬∞C, 35¬∞C	‚Äì	1	2	20¬∞C	15	no	4*20	4
34	Bugeme et al., 2009	2009	53	spray on the leaf disc with the hosts	no	1*10^7	10000000	corrected for control mortality following Abbott's 1952 formula	corrected	yes	Tetranychus urticae	Tetranychus urticae	adult	mite	arachnida	invertebrate	terrestrial	Kenya	Naivasha	from field in 2004, established in the lab as stock culture	lab			Beauveria bassiana (ICIPE278)	Beauveria bassiana	Beauveria	fungi	NA	ICIPE Arthropod Germplasm Centre	NA	NA	non-local	novel	10	25-28	8	35	covered	covered	4	20¬∞C, 25¬∞C, 30¬∞C, 35¬∞C	‚Äì	1	2	20¬∞C	15	no	4*20	4
35	Bugeme et al., 2009	2009	53	spray on the leaf disc with the hosts	no	1*10^7	10000000	corrected for control mortality following Abbott's 1952 formula	corrected	yes	Tetranychus urticae	Tetranychus urticae	adult	mite	arachnida	invertebrate	terrestrial	Kenya	Naivasha	from field in 2004, established in the lab as stock culture	lab			Beauveria bassiana (ICIPE279)	Beauveria bassiana	Beauveria	fungi	NA	ICIPE Arthropod Germplasm Centre	NA	NA	non-local	novel	10	25-28	8	35	covered	covered	4	20¬∞C, 25¬∞C, 30¬∞C, 35¬∞C	‚Äì	1	2	20¬∞C	15	no	4*20	4
36	Bugeme et al., 2009	2009	53	spray on the leaf disc with the hosts	no	1*10^7	10000000	corrected for control mortality following Abbott's 1952 formula	corrected	yes	Tetranychus urticae	Tetranychus urticae	adult	mite	arachnida	invertebrate	terrestrial	Kenya	Naivasha	from field in 2004, established in the lab as stock culture	lab			Metarhizium anisopliae ICIPE48	Metarhizium anisopliae	Metarhizium	fungi	NA	ICIPE Arthropod Germplasm Centre	NA	NA	non-local	novel	10	25	15	35	covered	covered	4	20¬∞C, 25¬∞C, 30¬∞C, 35¬∞C	‚Äì	1	2	20¬∞C	15	no	4*20	4
37	Bugeme et al., 2009	2009	53	spray on the leaf disc with the hosts	no	1*10^7	10000000	corrected for control mortality following Abbott's 1952 formula	corrected	yes	Tetranychus urticae	Tetranychus urticae	adult	mite	arachnida	invertebrate	terrestrial	Kenya	Naivasha	from field in 2004, established in the lab as stock culture	lab			Metarhizium anisopliae ICIPE25	Metarhizium anisopliae	Metarhizium	fungi	NA	ICIPE Arthropod Germplasm Centre	NA	NA	non-local	novel	10	25	15	35	covered	covered	4	20¬∞C, 25¬∞C, 30¬∞C, 35¬∞C	‚Äì	1	2	20¬∞C	15	no	4*20	4
38	Bugeme et al., 2009	2009	53	spray on the leaf disc with the hosts	no	1*10^7	10000000	corrected for control mortality following Abbott's 1952 formula	corrected	yes	Tetranychus urticae	Tetranychus urticae	adult	mite	arachnida	invertebrate	terrestrial	Kenya	Naivasha	from field in 2004, established in the lab as stock culture	lab			Metarhizium anisopliae ICIPE49	Metarhizium anisopliae	Metarhizium	fungi	NA	ICIPE Arthropod Germplasm Centre	NA	NA	non-local	novel	10	25	15	35	covered	covered	4	20¬∞C, 25¬∞C, 30¬∞C, 35¬∞C	‚Äì	1	2	20¬∞C	15	no	4*20	4
39	Bugeme et al., 2009	2009	53	spray on the leaf disc with the hosts	no	1*10^7	10000000	corrected for control mortality following Abbott's 1952 formula	corrected	yes	Tetranychus urticae	Tetranychus urticae	adult	mite	arachnida	invertebrate	terrestrial	Kenya	Naivasha	from field in 2004, established in the lab as stock culture	lab			Metarhizium anisopliae ICIPE62	Metarhizium anisopliae	Metarhizium	fungi	NA	ICIPE Arthropod Germplasm Centre	NA	NA	non-local	novel	10	25	15	35	covered	covered	4	20¬∞C, 25¬∞C, 30¬∞C, 35¬∞C	‚Äì	1	2	20¬∞C	15	no	4*20	4
40	Bugeme et al., 2009	2009	53	spray on the leaf disc with the hosts	no	1*10^7	10000000	corrected for control mortality following Abbott's 1952 formula	corrected	yes	Tetranychus urticae	Tetranychus urticae	adult	mite	arachnida	invertebrate	terrestrial	Kenya	Naivasha	from field in 2004, established in the lab as stock culture	lab			Metarhizium anisopliae ICIPE315	Metarhizium anisopliae	Metarhizium	fungi	NA	ICIPE Arthropod Germplasm Centre	NA	NA	non-local	novel	10	25	15	35	covered	covered	4	20¬∞C, 25¬∞C, 30¬∞C, 35¬∞C	‚Äì	1	2	20¬∞C	15	no	4*20	4
41	Bugeme et al., 2009	2009	53	spray on the leaf disc with the hosts	no	1*10^7	10000000	corrected for control mortality following Abbott's 1952 formula	corrected	yes	Tetranychus urticae	Tetranychus urticae	adult	mite	arachnida	invertebrate	terrestrial	Kenya	Naivasha	from field in 2004, established in the lab as stock culture	lab			Metarhizium anisopliae ICIPE8	Metarhizium anisopliae	Metarhizium	fungi	NA	ICIPE Arthropod Germplasm Centre	NA	NA	non-local	novel	10	25	15	35	covered	covered	4	20¬∞C, 25¬∞C, 30¬∞C, 35¬∞C	‚Äì	1	2	20¬∞C	15	no	4*20	4
42	Bugeme et al., 2009	2009	53	spray on the leaf disc with the hosts	no	1*10^7	10000000	corrected for control mortality following Abbott's 1952 formula	corrected	yes	Tetranychus urticae	Tetranychus urticae	adult	mite	arachnida	invertebrate	terrestrial	Kenya	Naivasha	from field in 2004, established in the lab as stock culture	lab			Metarhizium anisopliae ICIPE84	Metarhizium anisopliae	Metarhizium	fungi	NA	ICIPE Arthropod Germplasm Centre	NA	NA	non-local	novel	10	25	15	35	covered	covered	4	20¬∞C, 25¬∞C, 30¬∞C, 35¬∞C	‚Äì	1	2	20¬∞C	15	no	4*20	4
43	Bugeme et al., 2009	2009	53	spray on the leaf disc with the hosts	no	1*10^7	10000000	corrected for control mortality following Abbott's 1952 formula	corrected	yes	Tetranychus urticae	Tetranychus urticae	adult	mite	arachnida	invertebrate	terrestrial	Kenya	Naivasha	from field in 2004, established in the lab as stock culture	lab			Metarhizium anisopliae ICIPE7	Metarhizium anisopliae	Metarhizium	fungi	NA	ICIPE Arthropod Germplasm Centre	NA	NA	non-local	novel	10	25	15	35	covered	covered	4	20¬∞C, 25¬∞C, 30¬∞C, 35¬∞C	‚Äì	1	2	20¬∞C	15	no	4*20	4
44	Bugeme et al., 2009	2009	53	spray on the leaf disc with the hosts	no	1*10^7	10000000	corrected for control mortality following Abbott's 1952 formula	corrected	yes	Tetranychus urticae	Tetranychus urticae	adult	mite	arachnida	invertebrate	terrestrial	Kenya	Naivasha	from field in 2004, established in the lab as stock culture	lab			Metarhizium anisopliae ICIPE78	Metarhizium anisopliae	Metarhizium	fungi	NA	ICIPE Arthropod Germplasm Centre	NA	NA	non-local	novel	10	25	15	35	covered	covered	4	20¬∞C, 25¬∞C, 30¬∞C, 35¬∞C	‚Äì	1	2	20¬∞C	15	no	4*20	4
49	Tesfaye and Seyoum, 2010	2010	22	spray on the leaf disc with the hosts	no	1*10^8	100000000	almost no mortality in control	no_in_control	yes	Aphis gossypii	Aphis gossypii	adult	aphid	insecta	invertebrate	terrestrial	?		lab	lab			Beauveria (DLCO105)	Beauveria	Beauveria	fungi	Ethiopia	Sekota	9.567	41.383	non-local	novel	6	unknown	unknown	unknown	unknown	NA	3	20¬∞C, 25¬∞C, 30¬∞C	‚Äì	1	4	20¬∞C	10	no	3*15	3
50	Tesfaye and Seyoum, 2010	2010	22	spray on the leaf disc with the hosts	no	1*10^6	1000000	almost no mortality in control	no_in_control	yes	Aphis gossypii	Aphis gossypii	adult	aphid	insecta	invertebrate	terrestrial	?		lab	lab			Beauveria (DLCO41)	Beauveria	Beauveria	fungi	Ethiopia	Erer	9.567	41.383	non-local	novel	6	unknown	unknown	unknown	unknown	NA	3	20¬∞C, 25¬∞C, 30¬∞C	‚Äì	1	4	20¬∞C	10	no	3*15	3
51	Tesfaye and Seyoum, 2010	2010	22	spray on the leaf disc with the hosts	no	1*10^8	100000000	almost no mortality in control	no_in_control	yes	Aphis gossypii	Aphis gossypii	adult	aphid	insecta	invertebrate	terrestrial	?		lab	lab			Beauveria (DLCO87)	Beauveria	Beauveria	fungi	Ethiopia	Fura	9.567	41.383	non-local	novel	6	unknown	unknown	unknown	unknown	NA	3	20¬∞C, 25¬∞C, 30¬∞C	‚Äì	1	4	20¬∞C	10	no	3*15	3
52	Tesfaye and Seyoum, 2010	2010	22	spray on the leaf disc with the hosts	no	1*10^8	100000000	almost no mortality in control	no_in_control	yes	Aphis gossypii	Aphis gossypii	adult	aphid	insecta	invertebrate	terrestrial	?		lab	lab			Beauveria (DLCO43)	Beauveria	Beauveria	fungi	Ethiopia	Wikro	9.567	41.383	non-local	novel	6	unknown	unknown	unknown	unknown	NA	3	20¬∞C, 25¬∞C, 30¬∞C	‚Äì	1	4	20¬∞C	10	no	3*15	3
53	Tesfaye and Seyoum, 2010	2010	22	spray on the leaf disc with the hosts	no	1*10^8	100000000	almost no mortality in control	no_in_control	yes	Aphis gossypii	Aphis gossypii	adult	aphid	insecta	invertebrate	terrestrial	?		lab	lab			Metarhizium MM	Metarhizium MM	Metarhizium	fungi	Kenya	NA	-0.437	34.206	non-local	novel	6	unknown	unknown	unknown	unknown	NA	3	20¬∞C, 25¬∞C, 30¬∞C	‚Äì	1	4	20¬∞C	10	no	3*15	3
54	Tesfaye and Seyoum, 2010	2010	22	spray on the leaf disc with the hosts	no	1*10^8	100000000	almost no mortality in control	no_in_control	yes	Aphis gossypii	Aphis gossypii	adult	aphid	insecta	invertebrate	terrestrial	?		lab	lab			Metarhizium anisopliae ICIPE30	Metarhizium anisopliae	Metarhizium	fungi	Ethiopia	Arba Minch	9.567	41.383	non-local	novel	6	25	15	35	covered	covered	3	20¬∞C, 25¬∞C, 30¬∞C	‚Äì	1	4	20¬∞C	10	no	3*15	3
55	Kikankie et al., 2010	2010	62	dusted into the environment with hosts	no	unknown	NA	data at day5 when no mortality in control observed	no_in_control	yes	Anopheles arabiensis	Anopheles arabiensis	adult	mosquito	insecta	invertebrate	terrestrial	Malawi	Karonga (9¬∞ 48‚Äô51.04‚ÄùS, 33¬∞ 52‚Äô.97‚ÄùE)	field	field			Beauveria bassiana	Beauveria bassiana	Beauveria	fungi	NA		NA	NA	non-local	novel	5	25-28	8	35	optimal	yes	2	21¬∞C, 25¬∞C	‚Äì	1	1	21¬∞C	4	no	3*3	3
56	Wekesa et al., 2010	2010	72	put on petri dish with the hosts	no	unknown	NA	data at day8 when no mortality in control observed	no_in_control	yes	Tetranychus evansi	Tetranychus evansi	adult	mite	arachnida	invertebrate	terrestrial	Brazil	University of S√£o Paulo farm, Piracicaba	field	field			Neozygites floridana (Vipos)	Neozygites floridana	Neozygites	fungi	Argentina	Vipos, Tucum√°n province	-26.481	-65.347	non-local	novel	7	25, 29	unknown	unknown	optimal	yes	6	13¬∞C, 17¬∞C, 21¬∞C, 25¬∞C, 29¬∞C, 33¬∞C	‚Äì	1	3	17¬∞C	12	no	2*150	2
57	Wekesa et al., 2010	2010	72	put on petri dish with the hosts	no	unknown	NA	data at day8 when no mortality in control observed	no_in_control	yes	Tetranychus evansi	Tetranychus evansi	adult	mite	arachnida	invertebrate	terrestrial	Brazil	University of S√£o Paulo farm, Piracicaba	field	field			Neozygites floridana (Recife)	Neozygites floridana	Neozygites	fungi	Brazil	Recife, state of Pernambuco	-14.235	-51.925	non-local from natural system	semi-established	7	25, 29	unknown	unknown	optimal	yes	6	13¬∞C, 17¬∞C, 21¬∞C, 25¬∞C, 29¬∞C, 33¬∞C	‚Äì	1	3	17¬∞C	12	no	2*150	2
58	Wekesa et al., 2010	2010	72	put on petri dish with the hosts	no	unknown	NA	data at day8 when no mortality in control observed	no_in_control	yes	Tetranychus evansi	Tetranychus evansi	adult	mite	arachnida	invertebrate	terrestrial	Brazil	University of S√£o Paulo farm, Piracicaba	field	field			Neozygites floridana (Piracicaba)	Neozygites floridana	Neozygites	fungi	Brazil	Piracicaba	-14.235	-51.925	non-local from natural system	semi-established	7	25, 29	unknown	unknown	optimal	yes	6	13¬∞C, 17¬∞C, 21¬∞C, 25¬∞C, 29¬∞C, 33¬∞C	‚Äì	1	3	17¬∞C	12	no	2*150	2
64	Heinig et al., 2015	2015	7	in the environment with hosts	no	10^7-10^9	500000000	data at day when no mortality in control observed	no_in_control	yes	Anopheles stephensi	Anopheles stephensi	adult	mosquito	insecta	invertebrate	terrestrial	?		lab	lab			Beauveria bassiana I93-825	Beauveria bassiana	Beauveria	fungi	NA		NA	NA	non-local	novel	9.5	25-28	8	35	optimal	yes	5	10¬∞C, 14¬∞C, 18¬∞C, 26¬∞C, 32¬∞C	‚Äì	1	1	14¬∞C	12	no	3*30	3
65	Heinig et al., 2015	2015	7	in the environment with hosts	no	10^7-10^9	500000000	data at day when no mortality in control observed	no_in_control	yes	Anopheles stephensi	Anopheles stephensi	adult	mosquito	insecta	invertebrate	terrestrial	?		lab	lab			Beauveria bassiana I93-825	Beauveria bassiana	Beauveria	fungi	NA		NA	NA	non-local	novel	9.5	25-28	8	35	covered	covered	7	20¬∞C, 22¬∞C, 24¬∞C, 26¬∞C, 28¬∞C, 30¬∞C, 34 ¬∞C	‚Äì	1	1	22¬∞C	8	no	3*30	3
72	Kerchev et al., 2017	2017	102	submersion for 10s and remove extraneous suspension	no	5*10^6	5000000	survival in control was 74-75%, similar in low and high	low_in_control	yes	Polygraphus proximus	Polygraphus proximus	adult	beetle	insecta	invertebrate	terrestrial		Larinskii Landscape Reserve, Tomsk oblast (56'27'45''N, 85'05'25''E)	field during the summer of the same year	field			Beauveria bassiana	Beauveria bassiana	Beauveria	fungi	lab	NA	NA	NA	non-local from natural system	semi-established	45	25-28	8	35	colder	yes	2	05¬∞C, 15¬∞C	dosage	1	1	05¬∞C	10	no	4*10	NA
73	Kerchev et al., 2017	2017	102	submersion for 10s and remove extraneous suspension	no	5*10^6	5000000	survival in control was 74-75%, similar in low and high	low_in_control	yes	Polygraphus proximus	Polygraphus proximus	adult	beetle	insecta	invertebrate	terrestrial		Larinskii Landscape Reserve, Tomsk oblast (56'27'45''N, 85'05'25''E)	field during the summer of the same year	field			Isaria farinosa	Isaria farinosa	Isaria	fungi	lab	NA	NA	NA	non-local from natural system	semi-established	45	20 (variable findings: 20-25, 15-25, 14-18)	unknown	unknown	colder	yes	2	05¬∞C, 15¬∞C	dosage	1	1	05¬∞C	10	no	4*10	NA
74	Kirk et al., 2018	2018	90	add 1ml spore solution ~28000 spores to mesocosm each day for 4 days	no	total dose ~112000 spores	112000	almost no mortality in control	no_in_control	yes	Daphnia magna	Daphnia magna	adult		crustacea	invertebrate	aquatic	Finland	Tvar-minne Archipelago and maintained in lab as clone	lab	lab			Ordospora colligata	Ordospora colligata	Ordospora	fungi	Finland	Tvar-minne Archipelago	60.3	21	local	established	6.3	19	unknown	unknown	warmer	no	9	06¬∞C, 09.5¬∞C, 11.8¬∞C, 16.2¬∞C, 20.1¬∞C, 24.3¬∞C, 27.4¬∞C, 29.7¬∞C, 33.3¬∞C	‚Äì	1	1	20.1¬∞C	9.6	no	48*1	48
81	Saif-Ur-Rehman et al., 2019	2019	76	spray on the leaf disc with the hosts	no	1*10^8	100000000	corrected for control mortality following Abbott's 1952 formula	corrected	yes	Acyrthosiphon pisum	Acyrthosiphon pisum	adult	aphid	insecta	invertebrate	terrestrial	China	Yangling, Shaanxi	field and rejuvenate at regular intervals of 3 months	field			Beauveria bassiana (Y-132)	Beauveria bassiana	Beauveria	fungi	China	Yi Yang Cun, Bazhong, Sichuan	23.179	113.297	non-local	novel	7	25-28	8	35	covered	covered	3	20¬∞C, 25¬∞C, 30¬∞C	dosage	1	1	20¬∞C	10	no	4*30	4
82	Saif-Ur-Rehman et al., 2019	2019	76	spray on the leaf disc with the hosts	no	1*10^8	100000000	corrected for control mortality following Abbott's 1952 formula	corrected	yes	Myzus persicae	Myzus persicae	adult	aphid	insecta	invertebrate	terrestrial	China	Yangling, Shaanxi	field and rejuvenate at regular intervals of 3 months	field			Beauveria bassiana (Y-132)	Beauveria bassiana	Beauveria	fungi	China	Yi Yang Cun, Bazhong, Sichuan	23.179	113.297	non-local	novel	7	25-28	8	35	covered	covered	3	20¬∞C, 25¬∞C, 30¬∞C	dosage	1	1	20¬∞C	10	no	4*30	4
83	Saif-Ur-Rehman et al., 2019	2019	76	spray on the leaf disc with the hosts	no	1*10^8	100000000	corrected for control mortality following Abbott's 1952 formula	corrected	yes	Acyrthosiphon pisum	Acyrthosiphon pisum	adult	aphid	insecta	invertebrate	terrestrial	China	Yangling, Shaanxi	field and rejuvenate at regular intervals of 3 months	field			Isaria fumosorosea (SP-535)	Isaria fumosorosea	Isaria	fungi	China	Baiyun Mountains, Guangdong	23.179	113.297	non-local	novel	7	25 (20-30)	unknown	unknown	covered	covered	3	20¬∞C, 25¬∞C, 30¬∞C	dosage	1	2	20¬∞C	10	no	4*30	4
84	Saif-Ur-Rehman et al., 2019	2019	76	spray on the leaf disc with the hosts	no	1*10^8	100000000	corrected for control mortality following Abbott's 1952 formula	corrected	yes	Acyrthosiphon pisum	Acyrthosiphon pisum	adult	aphid	insecta	invertebrate	terrestrial	China	Yangling, Shaanxi	field and rejuvenate at regular intervals of 3 months	field			Isaria fumosorosea (G-800)	Isaria fumosorosea	Isaria	fungi	China	Taibai Mountains, Shaanxi	23.179	113.297	non-local	novel	7	25 (20-30)	unknown	unknown	covered	covered	3	20¬∞C, 25¬∞C, 30¬∞C	dosage	1	2	20¬∞C	10	no	4*30	4
85	Saif-Ur-Rehman et al., 2019	2019	76	spray on the leaf disc with the hosts	no	1*10^8	100000000	corrected for control mortality following Abbott's 1952 formula	corrected	yes	Myzus persicae	Myzus persicae	adult	aphid	insecta	invertebrate	terrestrial	China	Yangling, Shaanxi	field and rejuvenate at regular intervals of 3 months	field			Isaria fumosorosea (SP-535)	Isaria fumosorosea	Isaria	fungi	China	Baiyun Mountains, Guangdong	23.179	113.297	non-local	novel	7	25 (20-30)	unknown	unknown	covered	covered	3	20¬∞C, 25¬∞C, 30¬∞C	dosage	1	2	20¬∞C	10	no	4*30	4
86	Saif-Ur-Rehman et al., 2019	2019	76	spray on the leaf disc with the hosts	no	1*10^8	100000000	corrected for control mortality following Abbott's 1952 formula	corrected	yes	Myzus persicae	Myzus persicae	adult	aphid	insecta	invertebrate	terrestrial	China	Yangling, Shaanxi	field and rejuvenate at regular intervals of 3 months	field			Isaria fumosorosea (G-800)	Isaria fumosorosea	Isaria	fungi	China	Taibai Mountains, Shaanxi	23.179	113.297	non-local	novel	7	25 (20-30)	unknown	unknown	covered	covered	3	20¬∞C, 25¬∞C, 30¬∞C	dosage	1	2	20¬∞C	10	no	4*30	4
87	Saif-Ur-Rehman et al., 2019	2019	76	spray on the leaf disc with the hosts	no	1*10^8	100000000	corrected for control mortality following Abbott's 1952 formula	corrected	yes	Myzus persicae	Myzus persicae	adult	aphid	insecta	invertebrate	terrestrial	China	Yangling, Shaanxi	field and rejuvenate at regular intervals of 3 months	field			Metarhizium anisopliae (Qin-130	Metarhizium anisopliae	Metarhizium	fungi	China	Foping National Nature Reserve, Qinling Mountains, Shaanxi	23.179	113.297	non-local	novel	7	25	15	35	covered	covered	3	20¬∞C, 25¬∞C, 30¬∞C	dosage	1	1	20¬∞C	10	no	4*30	4
88	Saif-Ur-Rehman et al., 2019	2019	76	spray on the leaf disc with the hosts	no	1*10^8	100000000	corrected for control mortality following Abbott's 1952 formula	corrected	yes	Acyrthosiphon pisum	Acyrthosiphon pisum	adult	aphid	insecta	invertebrate	terrestrial	China	Yangling, Shaanxi	field and rejuvenate at regular intervals of 3 months	field			Metarhizium anisopliae (Qin-130	Metarhizium anisopliae	Metarhizium	fungi	China	Foping National Nature Reserve, Qinling Mountains, Shaanxi	23.179	113.297	non-local	novel	7	25	15	35	covered	covered	3	20¬∞C, 25¬∞C, 30¬∞C	dosage	1	2	20¬∞C	10	no	4*30	4
98	Keerio et al., 2020	2020	34	spray onto insects	no	1*10^7	10000000	almost no mortality in control	no_in_control	yes	Bemisia tabaci	Bemisia tabaci	adult	fly	insecta	invertebrate	terrestrial	China	Chinese Academy of Agricultural Sciences (CAAS) Beijing	field (seedings of tomato in the greenhouse)	field			Beauveria bassiana (252)	Beauveria bassiana	Beauveria	fungi	Russia	Vladivostok	55.7512	37.6184	non-local	novel	12	25-28	8	35	covered	covered	4	20¬∞C, 24¬∞C, 28¬∞C, 32¬∞C	‚Äì	1	2	20¬∞C	12	no	10*10	10
99	Keerio et al., 2020	2020	34	spray onto insects	no	1*10^7	10000000	almost no mortality in control	no_in_control	yes	Bemisia tabaci	Bemisia tabaci	adult	fly	insecta	invertebrate	terrestrial	China	Chinese Academy of Agricultural Sciences (CAAS) Beijing	field (seedings of tomato in the greenhouse)	field			Beauveria bassiana (72)	Beauveria bassiana	Beauveria	fungi	Russia	Vladivostok	55.7512	37.6184	non-local	novel	12	25-28	8	35	covered	covered	4	20¬∞C, 24¬∞C, 28¬∞C, 32¬∞C	‚Äì	1	2	20¬∞C	12	no	10*10	10
100	Keerio et al., 2020	2020	34	spray onto insects	no	1*10^7	10000000	almost no mortality in control	no_in_control	yes	Bemisia tabaci	Bemisia tabaci	adult	fly	insecta	invertebrate	terrestrial	China	Chinese Academy of Agricultural Sciences (CAAS) Beijing	field (seedings of tomato in the greenhouse)	field			Lecanicillium lecanii (2)	Lecanicillium lecanii	Lecanicillium	fungi	Russia	Moscow	55.7512	37.6184	non-local	novel	12	25	15	30	covered	covered	4	20¬∞C, 24¬∞C, 28¬∞C, 32¬∞C	‚Äì	1	1	20¬∞C	12	no	10*10	10
103	Seman et al., 2018	2018	19	injected	yes	2-4nl 1*10^7 or 5*10^6	15	almost no mortality in control	no_in_control	yes	Danio rerio	Danio rerio	juvenile	zebrafish	fish	vertebrate	aquatic	lab	model system	lab	lab			Candida albicans (NRG1OEX)	Candida albicans	Candida	fungi	NA	lab	NA	NA	non-local	novel	2	37	unknown	42	colder	yes	2	21¬∞C, 33¬∞C	‚Äì	1	1	21¬∞C	12	no	40	NA
104	Seman et al., 2018	2018	19	injected	yes	2-4nl 1*10^7 or 5*10^6	15	almost no mortality in control	no_in_control	yes	Danio rerio	Danio rerio	juvenile	zebrafish	fish	vertebrate	aquatic	lab	model system	lab	lab			Candida albicans (UME6OEX)	Candida albicans	Candida	fungi	NA	lab	NA	NA	non-local	novel	2	37	unknown	42	colder	yes	2	21¬∞C, 33¬∞C	‚Äì	1	1	21¬∞C	12	no	59	NA
105	Hu et al., 1996	1996	37	spray onto insects	no	3.4*10^8	340000000	corrected (No. insects killed by pathogen/No. insects tested - No. insects died from unknown causes)	corrected	yes	Riptortus linearis	Riptortus linearis	larva	bug	insecta	invertebrate	terrestrial		Taichung	field collected	field			Beauveria bassiana (CH1)	Beauveria bassiana	Beauveria	fungi	Taiwan	National Chung Hsing University, Taichung	23.557	120.471	non-local	novel	40	25-28	8	35	covered	covered	6	15¬∞C, 20¬∞C, 23¬∞C, 25¬∞C, 30¬∞C, 35¬∞C	‚Äì	1	1	15/20¬∞C	10	no	20*3	3
116	Rao et al., 2006	2006	40	dispensed on the entire surface of each larva	no	20uL per insect of 10^8 conidia/ml	2000000	no mortality in control	no_in_control	yes	Spodoptera litura	Spodoptera litura	larva	moth	insecta	invertebrate	terrestrial	India	Bangalor	lab	lab			Beauveria bassiana (LBb)	Beauveria bassiana	Beauveria	fungi	India	Guntur district	16.3142	80.435	non-local	novel	10	25-28	8	35	reverse_optimal	no	2	25¬∞C, 32¬∞C/21¬∞C	coinfection (not using coinfection data)	1	2	25¬∞C	7	yes	2*5*10	2
117	Rao et al., 2006	2006	40	dispensed on the entire surface of each larva	no	20uL per insect of 10^8 conidia/ml	2000000	no mortality in control	no_in_control	yes	Spodoptera litura	Spodoptera litura	larva	moth	insecta	invertebrate	terrestrial	India	Bangalor	lab	lab			Beauveria bassiana (HBb)	Beauveria bassiana	Beauveria	fungi	India	Guntur district	16.3142	80.435	non-local	novel	10	25-28	8	35	reverse_optimal	no	2	25¬∞C, 32¬∞C/21¬∞C	coinfection (not using coinfection data)	1	2	25¬∞C	7	yes	2*5*10	2
118	Rao et al., 2006	2006	40	dispensed on the entire surface of each larva	no	20uL per insect of 10^8 conidia/ml	2000000	no mortality in control	no_in_control	yes	Spodoptera litura	Spodoptera litura	larva	moth	insecta	invertebrate	terrestrial	India	Bangalor	lab	lab			Nomuraea rileyi (LNr)	Nomuraea rileyi	Nomuraea	fungi	India	Guntur district	16.3142	80.435	non-local	novel	10	25	5	35	reverse_optimal	no	2	25¬∞C, 32¬∞C/21¬∞C	coinfection (not using coinfection data)	1	2	25¬∞C	7	yes	2*5*10	2
119	Rao et al., 2006	2006	40	dispensed on the entire surface of each larva	no	20uL per insect of 10^8 conidia/ml	2000000	no mortality in control	no_in_control	yes	Spodoptera litura	Spodoptera litura	larva	moth	insecta	invertebrate	terrestrial	India	Bangalor	lab	lab			Nomuraea rileyi (HNr)	Nomuraea rileyi	Nomuraea	fungi	India	Guntur district	16.3142	80.435	non-local	novel	10	25	5	35	reverse_optimal	no	2	25¬∞C, 32¬∞C/21¬∞C	coinfection (not using coinfection data)	1	2	25¬∞C	7	yes	2*5*10	2
126	Garcia-Solache et al., 2013	2013	57	injected	yes	5*10^5 CPU per larva	500000	almost no mortality in control	no_in_control	yes	Galleria mellonella	Galleria mellonella	larva	moth	insecta	invertebrate	terrestrial	model system		lab	lab			Cryptococcus neoformans (H99)	Cryptococcus neoformans	Cryptococcus	fungi	USA	Durham NC	41.733	-111.833	non-local	novel	6	32-40	unknown	unknown	optimal	yes	5	25¬∞C, 28¬∞C, 30¬∞C, 32¬∞C, 35¬∞C	dosage	1	5	28¬∞C	4	no	3*16	3
127	Garcia-Solache et al., 2013	2013	57	injected	yes	5*10^5 CPU per larva	500000	almost no mortality in control	no_in_control	yes	Galleria mellonella	Galleria mellonella	larva	moth	insecta	invertebrate	terrestrial	model system		lab	lab			Cryptococcus amylolentus (CBS 6039)	Cryptococcus amylolentus	Cryptococcus	fungi	Netherlands	Utrecht	52.0929	5.10448	non-local	novel	15	unknown	unknown	37	unknown	NA	5	25¬∞C, 28¬∞C, 30¬∞C, 32¬∞C, 35¬∞C	dosage	1	5	28¬∞C	4	no	3*16	3
128	Svedese et al., 2013	2013	56	immersion for 30s and individualized in the containers	no	unknown	NA	mortality in control, but low not >8%, similar in low and high	low_in_control	yes	Diatraea saccharalis	Diatraea saccharalis	larva	moth	insecta	invertebrate	terrestrial		Sugarcane Experimental Station of Carpina/Pernambuco/Brazil and maintained on a modified artificial diet	field	field			Beauveria bassiana (URM3447)	Beauveria bassiana	Beauveria	fungi	Brazil	Pernambuco	-14.235	-51.925	non-local	novel	7	25-28	8	35	covered	covered	3	20¬∞C, 26¬∞C, 32¬∞C	‚Äì	1	2	20¬∞C	12	no	5*10	5
129	Svedese et al., 2013	2013	56	immersion for 30s and individualized in the containers	no	unknown	NA	mortality in control, but low not >8%, similar in low and high	low_in_control	yes	Diatraea saccharalis	Diatraea saccharalis	larva	moth	insecta	invertebrate	terrestrial		Sugarcane Experimental Station of Carpina/Pernambuco/Brazil and maintained on a modified artificial diet	field	field			Beauveria bassiana (URM2915)	Beauveria bassiana	Beauveria	fungi	Brazil	Paran√°	-14.235	-51.925	non-local	novel	7	25-28	8	35	covered	covered	3	20¬∞C, 26¬∞C, 32¬∞C	‚Äì	1	2	20¬∞C	12	no	5*10	5
130	Mesa-Arango et al., 2013	2013	46	injected	yes	2*10^6 cells per larva	2000000	no mortality in control	no_in_control	yes	Galleria mellonella	Galleria mellonella	larva	moth	insecta	invertebrate	terrestrial	model system		lab	lab			Candida tropicalis (ATCC 200956)	Candida tropicalis	Candida	fungi	NA	Spanish National center for Microbiology	NA	NA	non-local	novel	10	25-35	unknown	unknown	covered	covered	2	30¬∞C, 37¬∞C	‚Äì	1	2	30¬∞C	7	no	3*20 (but only 1 representative is presented)	1
131	Mesa-Arango et al., 2013	2013	46	injected	yes	2*10^6 cells per larva	2000000	no mortality in control	no_in_control	yes	Galleria mellonella	Galleria mellonella	larva	moth	insecta	invertebrate	terrestrial	model system		lab	lab			Candida tropicalis (CL-7868)	Candida tropicalis	Candida	fungi	NA	Spanish National center for Microbiology	NA	NA	non-local	novel	10	25-35	unknown	unknown	covered	covered	2	30¬∞C, 37¬∞C	‚Äì	1	2	30¬∞C	7	no	3*20 (but only 1 representative is presented)	1
135	Huang et al., 2015	2015	23	injected	yes	unknown	NA	data at day when no mortality in control observed	no_in_control	yes	Galleria mellonella	Galleria mellonella	larva	moth	insecta	invertebrate	terrestrial	model system		lab	lab			Penicillium marneffei ((WT) F4; CBS 119456)	Penicillium marneffei	Penicillium	fungi	Thailand	Dr. Aksarakorn Kummasook; WT strain	15.87	100.993	non-local	novel	5	17-28	unknown	unknown	covered	covered	2	25¬∞C, 37¬∞C	dosage	1	2	25¬∞C	12	no	3*20 (only 1 representative data was presented)	NA
136	Huang et al., 2015	2015	23	injected	yes	unknown	NA	data at day when no mortality in control observed	no_in_control	yes	Galleria mellonella	Galleria mellonella	larva	moth	insecta	invertebrate	terrestrial	model system		lab	lab			Penicillium marneffei (strain 486)	Penicillium marneffei	Penicillium	fungi	NA	clinical strain	NA	NA	non-local	novel	7	17-28	unknown	unknown	covered	covered	2	25¬∞C, 37¬∞C	dosage	1	2	25¬∞C	12	no	3*20 (only 1 representative data was presented)	NA
137	Huang et al., 2015	2015	23	injected	yes	unknown	NA	data at day when no mortality in control observed	no_in_control	yes	Galleria mellonella	Galleria mellonella	larva	moth	insecta	invertebrate	terrestrial	model system		lab	lab			Penicillium marneffei (strain 570)	Penicillium marneffei	Penicillium	fungi	NA	clinical strain	NA	NA	non-local	novel	7	17-28	unknown	unknown	covered	covered	2	25¬∞C, 37¬∞C	dosage	1	2	25¬∞C	12	no	3*20 (only 1 representative data was presented)	NA
142	Garcia et al., 2016	2016	17	put on petri dish with the hosts	no	2*10^4	20000	no mortality in control	no_in_control	yes	Rhodnius prolixus	Rhodnius prolixus	larva		insecta	invertebrate	terrestrial	Brazil	Centro de Pesquisas Rene Rachou (CPqRR), FIOCRUZ, MG	lab	lab			Beauveria bassiana (ENT-1)	Beauveria bassiana	Beauveria	fungi	NA		NA	NA	non-local	novel	15	25-28	8	35	covered	covered	4	21¬∞C, 23¬∞C, 27¬∞C, 30¬∞C	dosage	1	1	21¬∞C	9	no	6*5	6
143	Garcia et al., 2016	2016	17	put on petri dish with the hosts	no	1*10^3	1000	no mortality in control	no_in_control	yes	Rhodnius prolixus	Rhodnius prolixus	larva		insecta	invertebrate	terrestrial	Brazil	Centro de Pesquisas Rene Rachou (CPqRR), FIOCRUZ, MG	lab	lab			Metarhizium anisopliae URPE-11	Metarhizium anisopliae	Metarhizium	fungi	NA		NA	NA	non-local	novel	15	25	15	35	covered	covered	4	21¬∞C, 23¬∞C, 27¬∞C, 30¬∞C	dosage	1	1	21¬∞C	9	no	6*5	6
147	Kryukov et al., 2018	2018	17	injected	yes	5*10^3 per larva	5000	low mortality in control < 10% for both low and high	low_in_control	yes	Galleria mellonella	Galleria mellonella	larva	moth	insecta	invertebrate	terrestrial	lab	model system	lab	lab			Cordyceps militaris	Cordyceps militaris	Cordyceps	fungi	Russia	N54.89, E84.55, source: Noctuidae, pupa	55.7512	37.6184	non-local	novel	45	20	10	25	covered	covered	3	05¬∞C, 15¬∞C, 25¬∞C	dosage	1	1	05¬∞C	15	no	3*10	NA
171	Kryukov et al., 2018	2018	17	injected	yes	5*10^3 per larva	5000	similar low mortality in control in high and low temp, using data on infected hosts	infected_host_only	yes	Galleria mellonella	Galleria mellonella	pupae	moth	insecta	invertebrate	terrestrial	lab	model system	lab	lab			Cordyceps militaris	Cordyceps militaris	Cordyceps	fungi	Russia	N54.89, E84.55, source: Noctuidae, pupa	55.7512	37.6184	non-local	novel	45	20	10	25	covered	covered	2	15¬∞C, 25¬∞C	‚Äì	1	1	15¬∞C	5	no	40	NA
176	Heinig et al., 2015	2015	7	in the environment with hosts	no	10^7-10^9	500000000	data at day when no mortality in control observed	no_in_control	yes	Anopheles stephensi	Anopheles stephensi	adult	mosquito	insecta	invertebrate	terrestrial	?		lab	lab			Beauveria bassiana I93-825	Beauveria bassiana	Beauveria	fungi	NA		NA	NA	non-local	novel	9.5	25-28	8	35	covered	covered	3	20¬∞C, 26¬∞C, 32¬∞C	‚Äì	1	1	20¬∞C	12	no	4*30	4
177	Ferguson and Sinclair 2020	2020	https://www.journals.uchicago.edu/doi/10.1086/707545#_i5	injected	yes	7.5*10^4 spores per host	75000	no mortality in control	no_in_control	yes	Gryllus veletis	Gryllus veletis	larva	cricket	insecta	invertebrate	terrestrial	Canada	Lethbridge, Alberta	field at 2010	lab			Metarhizium brunneum	Metarhizium brunneum	Metarhizium	fungi	Canada	Saint Catharines	43.1594	-79.2469	non-local from natural system	semi-established	9	25 (25-30)	unknown	unknown	optimal	yes	3	6¬∞C, 18¬∞C, 25¬∞C	NA	1	1	6¬∞C	19	no	2*5~10	2
178	Ferguson and Sinclair 2020	2020	https://www.journals.uchicago.edu/doi/10.1086/707545#_i5	injected	yes	7.5*10^4 spores per host	75000	no mortality in control	no_in_control	yes	Gryllus veletis	Gryllus veletis	larva	cricket	insecta	invertebrate	terrestrial	Canada	Lethbridge, Alberta	field at 2010	lab			Metarhizium brunneum	Metarhizium brunneum	Metarhizium	fungi	Canada	Saint Catharines	43.1594	-79.2469	non-local from natural system	semi-established	9	25 (25-30)	unknown	unknown	optimal	yes	3	6¬∞C, 18¬∞C, 25¬∞C	NA	1	1	6¬∞C	19	no	2*5~10	2
179	Tesfaye et al. 2014	2014	https://www.tandfonline.com/doi/full/10.1080/09670874.2014.951101?scroll=top&needAccess=true	spray on the leaf disc with the hosts	no	10^7 conidia per ml	10000000	low mortality in control < 10% for both low and high	low_in_control	yes	Aphis gossypii	Aphis gossypii	adult	aphid	insecta	invertebrate	terrestrial	NA	NA	lab	lab			Metarhizium anisopliae ICIPE30	Metarhizium anisopliae	Metarhizium	fungi	Kenya	NA	9.567	41.383	non-local	novel	6	25	15	35	covered	covered	3	20°C, 25°C, 30°C	NA	1	6	20°C	10	no	3*15	3
180	Tesfaye et al. 2014	2014	https://www.tandfonline.com/doi/full/10.1080/09670874.2014.951101?scroll=top&needAccess=true	spray on the leaf disc with the hosts	no	10^7 conidia per ml	10000000	low mortality in control < 10% for both low and high	low_in_control	yes	Aphis gossypii	Aphis gossypii	adult	aphid	insecta	invertebrate	terrestrial	NA	NA	lab	lab			Metarhizium MM	Metarhizium MM	Metarhizium	fungi	Ethiopia	Arba Minch	-0.437	34.206	non-local	novel	6	unknown	unknown	unknown	unknown	NA	3	20°C, 25°C, 30°C	NA	1	6	20°C	10	no	3*15	3
181	Tesfaye et al. 2014	2014	https://www.tandfonline.com/doi/full/10.1080/09670874.2014.951101?scroll=top&needAccess=true	spray on the leaf disc with the hosts	no	10^7 conidia per ml	10000000	low mortality in control < 10% for both low and high	low_in_control	yes	Aphis gossypii	Aphis gossypii	adult	aphid	insecta	invertebrate	terrestrial	NA	NA	lab	lab			Beauveria (DLCO105)	Beauveria	Beauveria	fungi	Ethiopia	Sekota	9.567	41.383	non-local	novel	6	unknown	unknown	unknown	unknown	NA	3	20°C, 25°C, 30°C	NA	1	6	20°C	10	no	3*15	3
182	Tesfaye et al. 2014	2014	https://www.tandfonline.com/doi/full/10.1080/09670874.2014.951101?scroll=top&needAccess=true	spray on the leaf disc with the hosts	no	10^7 conidia per ml	10000000	low mortality in control < 10% for both low and high	low_in_control	yes	Aphis gossypii	Aphis gossypii	adult	aphid	insecta	invertebrate	terrestrial	NA	NA	lab	lab			Beauveria (DLCO87)	Beauveria	Beauveria	fungi	Ethiopia	Fura	9.567	41.383	non-local	novel	6	unknown	unknown	unknown	unknown	NA	3	20°C, 25°C, 30°C	NA	1	6	20°C	10	no	3*15	3
183	Tesfaye et al. 2014	2014	https://www.tandfonline.com/doi/full/10.1080/09670874.2014.951101?scroll=top&needAccess=true	spray on the leaf disc with the hosts	no	10^7 conidia per ml	10000000	low mortality in control < 10% for both low and high	low_in_control	yes	Aphis gossypii	Aphis gossypii	adult	aphid	insecta	invertebrate	terrestrial	NA	NA	lab	lab			Beauveria (DLCO43)	Beauveria	Beauveria	fungi	Ethiopia	Wikro	9.567	41.383	non-local	novel	6	unknown	unknown	unknown	unknown	NA	3	20°C, 25°C, 30°C	NA	1	6	20°C	10	no	3*15	3
184	Tesfaye et al. 2014	2014	https://www.tandfonline.com/doi/full/10.1080/09670874.2014.951101?scroll=top&needAccess=true	spray on the leaf disc with the hosts	no	10^7 conidia per ml	10000000	low mortality in control < 10% for both low and high	low_in_control	yes	Aphis gossypii	Aphis gossypii	adult	aphid	insecta	invertebrate	terrestrial	NA	NA	lab	lab			Beauveria (DLCO41)	Beauveria	Beauveria	fungi	Ethiopia	Erer	9.567	41.383	non-local	novel	6	unknown	unknown	unknown	unknown	NA	3	20°C, 25°C, 30°C	NA	1	6	20°C	10	no	3*15	3
45	Trdan et al., 2009	2009	55	put on petri dish with the hosts	no	10000 Ijs per petri dish	10000	corrected for control mortality following Abbott's 1952 formula	corrected	yes	Leptinotarsa decemlineata	Leptinotarsa decemlineata	adult	beetle	insecta	invertebrate	terrestrial		Biotechnical Faculty in Ljubljan	field just before the assay	field			Steinernema feltiae	Steinernema feltiae	Steinernema	nematoda	NA	Jackson & Klein	NA	NA	non-local	novel	7	14-26	unknown	unknown	covered	covered	3	15¬∞C, 20¬∞C, 25¬∞C	-	1	1	20¬∞C	5	no	10*10	10
90	Yuksel et al., 2019	2019	27	put on petri dish with the hosts	no	0-10000 Ijs per ml	500	corrected for control mortality following Abbott's 1952 formula	corrected	yes	Rhyzopertha dominica	Rhyzopertha dominica	adult	weevil	insecta	invertebrate	terrestrial	Turkey	Plant Protection Department of Agricultural Faculty, Ankara University	NA	lab			Heterorhabditis bacteriophora (UMK-7)	Heterorhabditis bacteriophora	Heterorhabditis	nematoda	Turkey	Cappadocia region of Turkey	38.6404	34.8463	non-local	novel	8	unknown	12	25	unknown	NA	3	15¬∞C, 20¬∞C, 25¬∞C	dosage	1	2	15¬∞C	10	no	4*10	4
91	Yuksel et al., 2019	2019	27	put on petri dish with the hosts	no	0-10000 Ijs per ml	500	corrected for control mortality following Abbott's 1952 formula	corrected	yes	Rhyzopertha dominica	Rhyzopertha dominica	adult	weevil	insecta	invertebrate	terrestrial	Turkey	Plant Protection Department of Agricultural Faculty, Ankara University	NA	lab			Heterorhabditis bacteriophora (AVB-15)	Heterorhabditis bacteriophora	Heterorhabditis	nematoda	Turkey	Cappadocia region of Turkey	38.6404	34.8463	non-local	novel	8	unknown	12	25	unknown	NA	3	15¬∞C, 20¬∞C, 25¬∞C	dosage	1	2	15¬∞C	10	no	4*10	4
92	Yuksel et al., 2019	2019	27	put on petri dish with the hosts	no	0-10000 Ijs per ml	500	corrected for control mortality following Abbott's 1952 formula	corrected	yes	Sitophilus granarius	Sitophilus granarius	adult	weevil	insecta	invertebrate	terrestrial	Turkey	Plant Protection Department of Agricultural Faculty, Ankara University	NA	lab			Heterorhabditis bacteriophora (AVB-15)	Heterorhabditis bacteriophora	Heterorhabditis	nematoda	Turkey	Cappadocia region of Turkey	38.6404	34.8463	non-local	novel	8	unknown	12	25	unknown	NA	3	15¬∞C, 20¬∞C, 25¬∞C	dosage	1	2	15¬∞C	10	no	4*10	4
93	Yuksel et al., 2019	2019	27	put on petri dish with the hosts	no	0-10000 Ijs per ml	500	corrected for control mortality following Abbott's 1952 formula	corrected	yes	Sitophilus granarius	Sitophilus granarius	adult	weevil	insecta	invertebrate	terrestrial	Turkey	Plant Protection Department of Agricultural Faculty, Ankara University	NA	lab			Heterorhabditis bacteriophora (UMK-7)	Heterorhabditis bacteriophora	Heterorhabditis	nematoda	Turkey	Cappadocia region of Turkey	38.6404	34.8463	non-local	novel	8	unknown	12	25	unknown	NA	3	15¬∞C, 20¬∞C, 25¬∞C	dosage	1	2	15¬∞C	10	no	4*10	4
94	Yuksel et al., 2019	2019	27	put on petri dish with the hosts	no	0-10000 Ijs per ml	500	corrected for control mortality following Abbott's 1952 formula	corrected	yes	Rhyzopertha dominica	Rhyzopertha dominica	adult	weevil	insecta	invertebrate	terrestrial	Turkey	Plant Protection Department of Agricultural Faculty, Ankara University	NA	lab			Steinernema feltiae (DDKB-17)	Steinernema feltiae	Steinernema	nematoda	Turkey	Cappadocia region of Turkey	38.6404	34.8463	non-local	novel	8	14-26	unknown	unknown	covered	covered	3	15¬∞C, 20¬∞C, 25¬∞C	dosage	1	2	15¬∞C	10	no	4*10	4
95	Yuksel et al., 2019	2019	27	put on petri dish with the hosts	no	0-10000 Ijs per ml	500	corrected for control mortality following Abbott's 1952 formula	corrected	yes	Rhyzopertha dominica	Rhyzopertha dominica	adult	weevil	insecta	invertebrate	terrestrial	Turkey	Plant Protection Department of Agricultural Faculty, Ankara University	NA	lab			Steinernema feltiae (√úTP-5)	Steinernema feltiae	Steinernema	nematoda	Turkey	Cappadocia region of Turkey	38.6404	34.8463	non-local	novel	8	14-26	unknown	unknown	covered	covered	3	15¬∞C, 20¬∞C, 25¬∞C	dosage	1	2	15¬∞C	10	no	4*10	4
96	Yuksel et al., 2019	2019	27	put on petri dish with the hosts	no	0-10000 Ijs per ml	500	corrected for control mortality following Abbott's 1952 formula	corrected	yes	Sitophilus granarius	Sitophilus granarius	adult	weevil	insecta	invertebrate	terrestrial	Turkey	Plant Protection Department of Agricultural Faculty, Ankara University	NA	lab			Steinernema feltiae (√úTP-5)	Steinernema feltiae	Steinernema	nematoda	Turkey	Cappadocia region of Turkey	38.6404	34.8463	non-local	novel	8	14-26	unknown	unknown	covered	covered	3	15¬∞C, 20¬∞C, 25¬∞C	dosage	1	2	15¬∞C	10	no	4*10	4
97	Yuksel et al., 2019	2019	27	put on petri dish with the hosts	no	0-10000 Ijs per ml	500	corrected for control mortality following Abbott's 1952 formula	corrected	yes	Sitophilus granarius	Sitophilus granarius	adult	weevil	insecta	invertebrate	terrestrial	Turkey	Plant Protection Department of Agricultural Faculty, Ankara University	NA	lab			Steinernema feltiae (DDKB-17)	Steinernema feltiae	Steinernema	nematoda	Turkey	Cappadocia region of Turkey	38.6404	34.8463	non-local	novel	8	14-26	unknown	unknown	covered	covered	3	15¬∞C, 20¬∞C, 25¬∞C	dosage	1	2	15¬∞C	10	no	4*10	4
106	Grewal et al., 1996	1996	33	put on petri dish with the hosts	no	unknown	NA	corrected for control mortality following Abbott's 1952 formula	corrected	yes	Galleria mellonella	Galleria mellonella	larva	wax moth	insecta	invertebrate	terrestrial			model system	lab			Heterorhabditis bacteriophora	Heterorhabditis bacteriophora	Heterorhabditis	nematoda	USA	Logan, Utah	41.733	-111.833	non-local	novel	10	unknown	12	25	covered	covered	7	08¬∞C, 10¬∞C, 12¬∞C, 15¬∞C, 25¬∞C, 30¬∞C, 32¬∞C, 35¬∞C, 37¬∞C	‚Äì	1	2	10¬∞C	22	no	50*20	20
107	Grewal et al., 1996	1996	33	put on petri dish with the hosts	no	unknown	NA	corrected for control mortality following Abbott's 1952 formula	corrected	yes	Galleria mellonella	Galleria mellonella	larva	wax moth	insecta	invertebrate	terrestrial			model system	lab			Steinernema anomali	Steinernema anomali	Steinernema	nematoda	Russia	Riazan	55.7512	37.6184	non-local	novel	10	unknown	unknown	unknown	unknown	NA	7	08¬∞C, 10¬∞C, 12¬∞C, 15¬∞C, 25¬∞C, 30¬∞C, 32¬∞C, 35¬∞C, 37¬∞C	‚Äì	1	2	10¬∞C	25	no	50*20	20
108	Long et al., 2000	2000	59	put in cell with a single host	yes	100 nematodes per host	100	infected host only	infected_host_only	yes	Otiorhynchus sulcatus	Otiorhynchus sulcatus	larva	weevil	insecta	invertebrate	terrestrial	UK	Horticulture Research International, Wellesbourne Warwick	unknown, lab cultures	lab			Heterorhabditis megidis	Heterorhabditis megidis	Heterorhabditis	nematoda	NA	MicroBio Ltd, Littlehampton	NA	NA	non-local	novel	17.5	20-24	unknown	unknown	colder	yes	3	06¬∞C, 10¬∞C, 18¬∞C	‚Äì	1	2	06¬∞C	12	no		2
109	Long et al., 2000	2000	59	put in cell with a single host	yes	100 nematodes per host	100	infected host only	infected_host_only	yes	Otiorhynchus sulcatus	Otiorhynchus sulcatus	larva	weevil	insecta	invertebrate	terrestrial	UK	Horticulture Research International, Wellesbourne Warwick	unknown, lab cultures	lab			Heterorhabditis megidis	Heterorhabditis megidis	Heterorhabditis	nematoda	NA	MicroBio Ltd, Littlehampton	NA	NA	non-local	novel	17.5	20-24	unknown	unknown	colder	yes	3	06¬∞C, 10¬∞C, 18¬∞C	‚Äì	1	2	06¬∞C	12	no		2
110	Long et al., 2000	2000	59	put in cell with a single host	yes	100 nematodes per host	100	infected host only	infected_host_only	yes	Otiorhynchus sulcatus	Otiorhynchus sulcatus	larva	weevil	insecta	invertebrate	terrestrial	UK	Horticulture Research International, Wellesbourne Warwick	unknown, lab cultures	lab			Steinernema feltiae	Steinernema feltiae	Steinernema	nematoda	NA	MicroBio Ltd, Littlehampton	NA	NA	non-local	novel	17.5	14-26	unknown	unknown	optimal	yes	3	06¬∞C, 10¬∞C, 18¬∞C	‚Äì	1	2	06¬∞C	12	no		2
111	Long et al., 2000	2000	59	put in cell with a single host	yes	100 nematodes per host	100	infected host only	infected_host_only	yes	Otiorhynchus sulcatus	Otiorhynchus sulcatus	larva	weevil	insecta	invertebrate	terrestrial	UK	Horticulture Research International, Wellesbourne Warwick	unknown, lab cultures	lab			Steinernema feltiae	Steinernema feltiae	Steinernema	nematoda	NA	MicroBio Ltd, Littlehampton	NA	NA	non-local	novel	17.5	14-26	unknown	unknown	optimal	yes	3	06¬∞C, 10¬∞C, 18¬∞C	‚Äì	1	2	06¬∞C	12	no		2
112	Long et al., 2000	2000	59	put in cell with a single host	yes	100 nematodes per host	100	infected host only	infected_host_only	yes	Otiorhynchus sulcatus	Otiorhynchus sulcatus	larva	weevil	insecta	invertebrate	terrestrial	UK	Horticulture Research International, Wellesbourne Warwick	unknown, lab cultures	lab			Steinernema kraussei L137	Steinernema kraussei	Steinernema	nematoda	NA	Horticulture Research International	NA	NA	non-local	novel	17.5	25	5	30	colder	yes	3	06¬∞C, 10¬∞C, 18¬∞C	‚Äì	1	2	06¬∞C	12	no		2
113	Long et al., 2000	2000	59	put in cell with a single host	yes	100 nematodes per host	100	infected host only	infected_host_only	yes	Otiorhynchus sulcatus	Otiorhynchus sulcatus	larva	weevil	insecta	invertebrate	terrestrial	UK	Horticulture Research International, Wellesbourne Warwick	unknown, lab cultures	lab			Steinernema kraussei L017	Steinernema kraussei	Steinernema	nematoda	NA	Horticulture Research International	NA	NA	non-local	novel	17.5	25	5	30	colder	yes	3	06¬∞C, 10¬∞C, 18¬∞C	‚Äì	1	2	06¬∞C	12	no		2
114	Long et al., 2000	2000	59	put in cell with a single host	yes	100 nematodes per host	100	infected host only	infected_host_only	yes	Otiorhynchus sulcatus	Otiorhynchus sulcatus	larva	weevil	insecta	invertebrate	terrestrial	UK	Horticulture Research International, Wellesbourne Warwick	unknown, lab cultures	lab			Steinernema kraussei L017	Steinernema kraussei	Steinernema	nematoda	NA	Horticulture Research International	NA	NA	non-local	novel	17.5	25	5	30	colder	yes	3	06¬∞C, 10¬∞C, 18¬∞C	‚Äì	1	2	06¬∞C	12	no		2
115	Long et al., 2000	2000	59	put in cell with a single host	yes	100 nematodes per host	100	infected host only	infected_host_only	yes	Otiorhynchus sulcatus	Otiorhynchus sulcatus	larva	weevil	insecta	invertebrate	terrestrial	UK	Horticulture Research International, Wellesbourne Warwick	unknown, lab cultures	lab			Steinernema kraussei L137	Steinernema kraussei	Steinernema	nematoda	NA	Horticulture Research International	NA	NA	non-local	novel	17.5	25	5	30	colder	yes	3	06¬∞C, 10¬∞C, 18¬∞C	‚Äì	1	2	06¬∞C	12	no		2
132	Del Valle et al., 2014	2014	51	put on petri dish with single host	yes	100IJs per petri dish	100	data is on infected hosts	infected_host_only	yes	Galleria mellonella	Galleria mellonella	larva	moth	insecta	invertebrate	terrestrial		Facultad de Ciencias Agraria	lab	lab			Steinernema diaprepesi	Steinernema diaprepesi	Steinernema	nematoda	Argentina	Albard√≥n Costero Santafesin, near San Javier River, SantaFe	-26.481	-65.347	non-local	novel	6	20-25	10	40	covered	covered	8	10¬∞C, 15¬∞C, 20¬∞C, 25¬∞C, 30¬∞C, 35¬∞C, 40¬∞C, 45¬∞C	‚Äì	1	1	15¬∞C	25	no	5*1	NA
133	Shapiro-Ilan et al., 2014	2014	2	put on petri dish with the hosts	no	2000 Ijs on each petri dish with 10 hosts	2000	no mortality in control	no_in_control	yes	Galleria mellonella	Galleria mellonella	larva	moth	insecta	invertebrate	terrestrial		Vanderhorst Whole Sale Inc., Saint Marys, Ohio	lab	lab			Heterorhabditis floridensis (HfK22)	Heterorhabditis floridensis	Heterorhabditis	nematoda	NA		NA	NA	non-local	novel	7	unknown	unknown	37	unknown	NA	6	10¬∞C, 13¬∞C, 17¬∞C, 25¬∞C, 30¬∞C, 35¬∞C	‚Äì	1	2	17¬∞C	8	no	4*10	4
134	Shapiro-Ilan et al., 2014	2014	2	put on petri dish with the hosts	no	2000 Ijs on each petri dish with 10 hosts	2000	no mortality in control	no_in_control	yes	Galleria mellonella	Galleria mellonella	larva	moth	insecta	invertebrate	terrestrial		Vanderhorst Whole Sale Inc., Saint Marys, Ohio	lab	lab			Heterorhabditis floridensis (Hf332)	Heterorhabditis floridensis	Heterorhabditis	nematoda	NA		NA	NA	non-local	novel	7	unknown	unknown	37	unknown	NA	6	10¬∞C, 13¬∞C, 17¬∞C, 25¬∞C, 30¬∞C, 35¬∞C	‚Äì	1	2	17¬∞C	8	no	4*10	4
138	Shaurub et al., 2015	2015	11	put on petri dish with the hosts	no	250*10^3 Ijs on each petri dish	250000	mortality in control, similar low mortality in both low and high	low_in_control	yes	Ceratitis capitata	Ceratitis capitata	larva	fruit fly	insecta	invertebrate	terrestrial	Egypt	Horticulture Insect Department, Ministry of Agriculture	lab	lab			Heterorhabditis bacteriophora (HP88)	Heterorhabditis bacteriophora	Heterorhabditis	nematoda	Egypt	Horticulture Insect Department, Ministry of Agriculture	31.2058	29.9245	non-local	novel	NA	unknown	12	25	covered	covered	3	12¬∞C, 25¬∞C, 35¬∞C	‚Äì	1	2	15¬∞C	20	no	6*100	6
139	Shaurub et al., 2015	2015	11	put on petri dish with the hosts	no	250*10^3 Ijs on each petri dish	250000	mortality in control, similar low mortality in both low and high	low_in_control	yes	Ceratitis capitata	Ceratitis capitata	larva	fruit fly	insecta	invertebrate	terrestrial	Egypt	Horticulture Insect Department, Ministry of Agriculture	lab	lab			Heterorhabditis bacteriophora (AS1)	Heterorhabditis bacteriophora	Heterorhabditis	nematoda	Egypt	citrus orchard in Alexandria	31.2058	29.9245	non-local	novel	NA	unknown	12	25	covered	covered	3	12¬∞C, 25¬∞C, 35¬∞C	‚Äì	1	2	15¬∞C	20	no	6*100	6
140	Shaurub et al., 2015	2015	11	put on petri dish with the hosts	no	250*10^3 Ijs on each petri dish	250000	mortality in control, similar low mortality in both low and high	low_in_control	yes	Ceratitis capitata	Ceratitis capitata	larva	fruit fly	insecta	invertebrate	terrestrial	Egypt	Horticulture Insect Department, Ministry of Agriculture	lab	lab			Steinernema carpocapsae ALL	Steinernema carpocapsae	Steinernema	nematoda	Egypt	Horticulture Insect Department, Ministry of Agriculture	31.2058	29.9245	non-local	novel	NA	25	unknown	unknown	covered	covered	3	12¬∞C, 25¬∞C, 35¬∞C	‚Äì	1	2	15¬∞C	20	no	6*100	6
141	Shaurub et al., 2015	2015	11	put on petri dish with the hosts	no	250*10^3 Ijs on each petri dish	250000	mortality in control, similar low mortality in both low and high	low_in_control	yes	Ceratitis capitata	Ceratitis capitata	larva	fruit fly	insecta	invertebrate	terrestrial	Egypt	Horticulture Insect Department, Ministry of Agriculture	lab	lab			Steinernema riobrave ML29	Steinernema riobrave	Steinernema	nematoda	Egypt	Horticulture Insect Department, Ministry of Agriculture	31.2058	29.9245	non-local	novel	NA	25	15	35	covered	covered	3	12¬∞C, 25¬∞C, 35¬∞C	‚Äì	1	2	15¬∞C	20	no	6*100	6
153	Yuksel et al., 2019	2019	27	put on petri dish with the hosts	no	0-1000 Ijs per ml	50	corrected for control mortality following Abbott's 1952 formula	corrected	yes	Ephestia kuehniella	Ephestia kuehniella	larva	weevil	insecta	invertebrate	terrestrial	Turkey	Plant Protection Department of Agricultural Faculty, Ankara University	NA	lab			Heterorhabditis bacteriophora (AVB-15)	Heterorhabditis bacteriophora	Heterorhabditis	nematoda	Turkey	Cappadocia region of Turkey	38.6404	34.8463	non-local	novel	4	unknown	12	25	unknown	NA	3	15¬∞C, 20¬∞C, 25¬∞C	dosage	1	2	15¬∞C	10	no	4*10	4
154	Yuksel et al., 2019	2019	27	put on petri dish with the hosts	no	0-1000 Ijs per ml	50	corrected for control mortality following Abbott's 1952 formula	corrected	yes	Ephestia kuehniella	Ephestia kuehniella	larva	weevil	insecta	invertebrate	terrestrial	Turkey	Plant Protection Department of Agricultural Faculty, Ankara University	NA	lab			Heterorhabditis bacteriophora (UMK-7)	Heterorhabditis bacteriophora	Heterorhabditis	nematoda	Turkey	Cappadocia region of Turkey	38.6404	34.8463	non-local	novel	4	unknown	12	25	unknown	NA	3	15¬∞C, 20¬∞C, 25¬∞C	dosage	1	2	15¬∞C	10	no	4*10	4
155	Yuksel et al., 2019	2019	27	put on petri dish with the hosts	no	0-1000 Ijs per ml	50	corrected for control mortality following Abbott's 1952 formula	corrected	yes	Ephestia kuehniella	Ephestia kuehniella	larva	weevil	insecta	invertebrate	terrestrial	Turkey	Plant Protection Department of Agricultural Faculty, Ankara University	NA	lab			Steinernema feltiae (DDKB-17)	Steinernema feltiae	Steinernema	nematoda	Turkey	Cappadocia region of Turkey	38.6404	34.8463	non-local	novel	4	14-26	unknown	unknown	covered	covered	3	15¬∞C, 20¬∞C, 25¬∞C	dosage	1	2	15¬∞C	10	no	4*10	4
156	Yuksel et al., 2019	2019	27	put on petri dish with the hosts	no	0-1000 Ijs per ml	50	corrected for control mortality following Abbott's 1952 formula	corrected	yes	Ephestia kuehniella	Ephestia kuehniella	larva	weevil	insecta	invertebrate	terrestrial	Turkey	Plant Protection Department of Agricultural Faculty, Ankara University	NA	lab			Steinernema feltiae (√úTP-5)	Steinernema feltiae	Steinernema	nematoda	Turkey	Cappadocia region of Turkey	38.6404	34.8463	non-local	novel	4	14-26	unknown	unknown	covered	covered	3	15¬∞C, 20¬∞C, 25¬∞C	dosage	1	2	15¬∞C	10	no	4*10	4
157	Aatif et al., 2020	2020	32	put on petri dish with the hosts	no	0.5 ml 100IJs/ul	50000	corrected for control mortality following Abbott's 1952 formula	corrected	yes	Bactrocera dorsalis	Bactrocera dorsalis	larva	fruit fly	insecta	invertebrate	terrestrial	Pakistan	lat30.9, lon70.9	field	field			Heterorhabditis bacteriophora	Heterorhabditis bacteriophora	Heterorhabditis	nematoda	NA	Plant Pathology, University of Agriculture, Faisalabad, Pakistan	NA	NA	non-local	novel	9	unknown	12	25	covered	covered	5	15¬∞C, 20¬∞C, 25¬∞C, 30¬∞C, 35¬∞C	‚Äì	1	1	20¬∞C	10	no	4*12	4
158	Aatif et al., 2020	2020	32	put on petri dish with the hosts	no	0.5 ml 100IJs/ul	50000	corrected for control mortality following Abbott's 1952 formula	corrected	yes	Bactrocera dorsalis	Bactrocera dorsalis	larva	fruit fly	insecta	invertebrate	terrestrial	Pakistan	lat30.9, lon70.9	field	field			Heterorhabditis indica	Heterorhabditis indica	Heterorhabditis	nematoda	NA	Plant Pathology, University of Agriculture, Faisalabad, Pakistan	NA	NA	non-local	novel	9	15	5	unknown	warmer	no	5	15¬∞C, 20¬∞C, 25¬∞C, 30¬∞C, 35¬∞C	‚Äì	1	1	20¬∞C	10	no	4*12	4
159	Aatif et al., 2020	2020	32	put on petri dish with the hosts	no	0.5 ml 100IJs/ul	50000	corrected for control mortality following Abbott's 1952 formula	corrected	yes	Bactrocera dorsalis	Bactrocera dorsalis	larva	fruit fly	insecta	invertebrate	terrestrial	Pakistan	lat30.9, lon70.9	field	field			Steinernema aticum	Steinernema aticum	Steinernema	nematoda	NA	Plant Pathology, University of Agriculture, Faisalabad, Pakistan	NA	NA	non-local	novel	9	unknown	unknown	unknown	unknown	NA	5	15¬∞C, 20¬∞C, 25¬∞C, 30¬∞C, 35¬∞C	‚Äì	1	1	20¬∞C	10	no	4*12	4
160	Aatif et al., 2020	2020	32	put on petri dish with the hosts	no	0.5 ml 100IJs/ul	50000	corrected for control mortality following Abbott's 1952 formula	corrected	yes	Bactrocera dorsalis	Bactrocera dorsalis	larva	fruit fly	insecta	invertebrate	terrestrial	Pakistan	lat30.9, lon70.9	field	field			Steinernema carpocaps	Steinernema carpocaps	Steinernema	nematoda	NA	Plant Pathology, University of Agriculture, Faisalabad, Pakistan	NA	NA	non-local	novel	9	25	unknown	unknown	covered	covered	5	15¬∞C, 20¬∞C, 25¬∞C, 30¬∞C, 35¬∞C	‚Äì	1	1	20¬∞C	10	no	4*12	4
161	Ogretmen et al., 2020	2020	1	put on petri dish with single host	no	1400 Ijs per larva	1400	corrected for control mortality following Abbott's 1952 formula	corrected	yes	Agriotes spp.	Agriotes spp.	larva	wireworm	insecta	invertebrate	terrestrial		Agricultural Research and Application Centre (ERUTAM), Erciyes University	field collected in 2017	field			Heterorhabditis bacteriophora (FLH-4H)	Heterorhabditis bacteriophora	Heterorhabditis	nematoda	Turkey	36'69'53'' N, 35'31'97''D	38.6404	34.8463	non-local	novel	21	unknown	12	25	unknown	NA	2	25¬∞C, 30¬∞C	dosage	1	1	25¬∞C	5	no	4*10	4
162	Ogretmen et al., 2020	2020	1	put on petri dish with single host	no	1400 Ijs per larva	1400	corrected for control mortality following Abbott's 1952 formula	corrected	yes	Agriotes spp.	Agriotes spp.	larva	wireworm	insecta	invertebrate	terrestrial	Turkey?	Agricultural Research and Application Centre (ERUTAM), Erciyes University	field collected in 2017	field			Heterorhabditis indica (216-H)	Heterorhabditis indica	Heterorhabditis	nematoda	Russia	Terliksize II- Karatas, 36'69'23'' N, 35'32'82''D	55.7512	37.6184	non-local	novel	21	15	5	unknown	warmer	no	2	25¬∞C, 30¬∞C	dosage	1	1	25¬∞C	5	no	4*10	4
163	Ogretmen et al., 2020	2020	1	put on petri dish with single host	no	1400 Ijs per larva	1400	corrected for control mortality following Abbott's 1952 formula	corrected	yes	Agriotes spp.	Agriotes spp.	larva	wireworm	insecta	invertebrate	terrestrial		Agricultural Research and Application Centre (ERUTAM), Erciyes University	field collected in 2017	field			Steinernema bicornotum (MGZ-4-S)	Steinernema bicornotum	Steinernema	nematoda	Turkey	37'26'47'' N, 36'10'39''E	38.6404	34.8463	non-local	novel	21	unknown	unknown	unknown	unknown	NA	2	25¬∞C, 30¬∞C	dosage	1	1	25¬∞C	5	no	4*10	4
164	Ogretmen et al., 2020	2020	1	put on petri dish with single host	no	1400 Ijs per larva	1400	corrected for control mortality following Abbott's 1952 formula	corrected	yes	Agriotes spp.	Agriotes spp.	larva	wireworm	insecta	invertebrate	terrestrial		Agricultural Research and Application Centre (ERUTAM), Erciyes University	field collected in 2017	field			Steinernema carpocapsae (E-76)	Steinernema carpocapsae	Steinernema	nematoda	Turkey	37'26'47'' N, 36'10'39''E	38.6404	34.8463	non-local	novel	21	25	unknown	unknown	reverse_optimal	no	2	25¬∞C, 30¬∞C	dosage	1	1	25¬∞C	5	no	4*10	4
165	Ogretmen et al., 2020	2020	1	put on petri dish with single host	no	1400 Ijs per larva	1400	corrected for control mortality following Abbott's 1952 formula	corrected	yes	Agriotes spp.	Agriotes spp.	larva	wireworm	insecta	invertebrate	terrestrial		Agricultural Research and Application Centre (ERUTAM), Erciyes University	field collected in 2017	field			Steinernema feltiae (KCS-4-S)	Steinernema feltiae	Steinernema	nematoda	Turkey	36'61'80'' N, 35'84'38''D	38.6404	34.8463	non-local	novel	21	14-26	unknown	unknown	warmer	no	2	25¬∞C, 30¬∞C	dosage	1	1	25¬∞C	5	no	4*10	4
167	Long et al., 2000	2000	59	put in cell with a single host	yes	100 nematodes per host	100	infected host only	infected_host_only	yes	Otiorhynchus sulcatus	Otiorhynchus sulcatus	pupae	weevil	insecta	invertebrate	terrestrial	UK	Horticulture Research International, Wellesbourne Warwick	unknown	lab			Heterorhabditis megidis	Heterorhabditis megidis	Heterorhabditis	nematoda	NA	MicroBio Ltd, Littlehampton	NA	NA	non-local	novel	17.5	20-24	unknown	unknown	colder	yes	3	06¬∞C, 10¬∞C, 18¬∞C	‚Äì	1	2	06¬∞C	12	no	3*12	3
168	Long et al., 2000	2000	59	put in cell with a single host	yes	100 nematodes per host	100	infected host only	infected_host_only	yes	Otiorhynchus sulcatus	Otiorhynchus sulcatus	pupae	weevil	insecta	invertebrate	terrestrial	UK	Horticulture Research International, Wellesbourne Warwick	unknown	lab			Steinernema feltiae	Steinernema feltiae	Steinernema	nematoda	NA	MicroBio Ltd, Littlehampton	NA	NA	non-local	novel	17.5	14-26	unknown	unknown	optimal	yes	3	06¬∞C, 10¬∞C, 18¬∞C	‚Äì	1	2	06¬∞C	12	no	3*12	3
169	Long et al., 2000	2000	59	put in cell with a single host	yes	100 nematodes per host	100	infected host only	infected_host_only	yes	Otiorhynchus sulcatus	Otiorhynchus sulcatus	pupae	weevil	insecta	invertebrate	terrestrial	UK	Horticulture Research International, Wellesbourne Warwick	unknown	lab			Steinernema kraussei L017	Steinernema kraussei	Steinernema	nematoda	NA	Horticulture Research International	NA	NA	non-local	novel	17.5	25	5	30	colder	yes	3	06¬∞C, 10¬∞C, 18¬∞C	‚Äì	1	2	06¬∞C	12	no	3*12	3
170	Long et al., 2000	2000	59	put in cell with a single host	yes	100 nematodes per host	100	infected host only	infected_host_only	yes	Otiorhynchus sulcatus	Otiorhynchus sulcatus	pupae	weevil	insecta	invertebrate	terrestrial	UK	Horticulture Research International, Wellesbourne Warwick	unknown	lab			Steinernema kraussei L137	Steinernema kraussei	Steinernema	nematoda	NA	Horticulture Research International	NA	NA	non-local	novel	17.5	25	5	30	colder	yes	3	06¬∞C, 10¬∞C, 18¬∞C	‚Äì	1	2	06¬∞C	12	no	3*12	3
172	Aatif et al., 2020	2020	32	put on petri dish with the hosts	no	0.5 ml 100IJs/ul	50000	corrected for control mortality following Abbott's 1952 formula	corrected	yes	Bactrocera dorsalis	Bactrocera dorsalis	pupae	fruit fly	insecta	invertebrate	terrestrial	Pakistan	lat30.9, lon70.9	field	field			Heterorhabditis bacteriophora	Heterorhabditis bacteriophora	Heterorhabditis	nematoda	NA	Plant Pathology, University of Agriculture, Faisalabad, Pakistan	NA	NA	non-local	novel	9	unknown	12	25	covered	covered	5	15¬∞C, 20¬∞C, 25¬∞C, 30¬∞C, 35¬∞C	‚Äì	1	1	20¬∞C	10	no	4*12	4
173	Aatif et al., 2020	2020	32	put on petri dish with the hosts	no	0.5 ml 100IJs/ul	50000	corrected for control mortality following Abbott's 1952 formula	corrected	yes	Bactrocera dorsalis	Bactrocera dorsalis	pupae	fruit fly	insecta	invertebrate	terrestrial	Pakistan	lat30.9, lon70.9	field	field			Heterorhabditis indica	Heterorhabditis indica	Heterorhabditis	nematoda	NA	Plant Pathology, University of Agriculture, Faisalabad, Pakistan	NA	NA	non-local	novel	9	15	5	unknown	warmer	no	5	15¬∞C, 20¬∞C, 25¬∞C, 30¬∞C, 35¬∞C	‚Äì	1	1	20¬∞C	10	no	4*12	4
174	Aatif et al., 2020	2020	32	put on petri dish with the hosts	no	0.5 ml 100IJs/ul	50000	corrected for control mortality following Abbott's 1952 formula	corrected	yes	Bactrocera dorsalis	Bactrocera dorsalis	pupae	fruit fly	insecta	invertebrate	terrestrial	Pakistan	lat30.9, lon70.9	field	field			Steinernema aticum	Steinernema aticum	Steinernema	nematoda	NA	Plant Pathology, University of Agriculture, Faisalabad, Pakistan	NA	NA	non-local	novel	9	unknown	unknown	unknown	unknown	NA	5	15¬∞C, 20¬∞C, 25¬∞C, 30¬∞C, 35¬∞C	‚Äì	1	1	20¬∞C	10	no	4*12	4
175	Aatif et al., 2020	2020	32	put on petri dish with the hosts	no	0.5 ml 100IJs/ul	50000	corrected for control mortality following Abbott's 1952 formula	corrected	yes	Bactrocera dorsalis	Bactrocera dorsalis	pupae	fruit fly	insecta	invertebrate	terrestrial	Pakistan	lat30.9, lon70.9	field	field			Steinernema carpocaps	Steinernema carpocaps	Steinernema	nematoda	NA	Plant Pathology, University of Agriculture, Faisalabad, Pakistan	NA	NA	non-local	novel	9	25	unknown	unknown	covered	covered	5	15¬∞C, 20¬∞C, 25¬∞C, 30¬∞C, 35¬∞C	‚Äì	1	1	20¬∞C	10	no	4*12	4
77	Delisle et al., 2018	2018	24	injected	yes	6.9*10^6 per oyster	6900000	no mortality in control	no_in_control	yes	Crassostrea gigas	Crassostrea gigas	adult	oyster	mollusca	invertebrate	aquatic			collected in Fouras (Marennes-Oleron, France; 46¬∞ 00‚Ä≤ 43.2‚Äô ‚ÄôN, 1¬∞ 07‚Ä≤ 02.9‚Ä≥ W) in August 2015 and were transferred to the Ifremer facilities in Argenton (Brittany, France; 48¬∞34‚Ä≤30‚Ä≥N, 4¬∞36‚Ä≤18‚Ä≥ W) for conditioning; and oysters have lifespan of several years	field			Ostreid herpesvirus (OsHV-1)	Ostreid herpesvirus	Ostreid herpesvirus	virus	NA	NA	NA	NA	local	established	3	26	21	unknown	covered	covered	3	21¬∞C, 26¬∞C, 29¬∞C	‚Äì	1	1	21¬∞C	8	no	250	NA
166	Páez et al., 2021	2021	https://doi.org/10.3390/pathogens10070855	immersion for 1h	no	5*10^4 PFU per ml	50000	data at day when no mortality in control observed	no_in_control	yes	Oncorhynchus mykiss	Oncorhynchus mykiss	larva	steelhead	fish	vertebrate	aquatic	USA	Quinault National Fish Hatchery, Humptulips	hatchery	lab			hematopoietic necrosis virus (IHNV)	hematopoietic necrosis virus	hematopoietic necrosis virus	virus	USA	coastal Washington watersheds	41.733	-111.833	non-local from natural system	semi-established	17	15	4	20	optimal	yes	3	6¬∞C, 10¬∞C, 15¬∞C		1	1	6¬∞C	9	no	200	NA
185	Suchman et al. 2006	2006	10.1016/j.biocontrol.2006.05.001	by adding infected but untitered larvae	no	between 10^9 and 10^10 geq/ml	5000000000	low mortality in control < 10% for both low and high	low_in_control	yes	Aedes aegypti	Aedes aegypti	larva	mosquito	insecta	invertebrate	terrestrial	NA	NA	lab	lab			AeDNV	AeDNV	virus	virus	lab, from the host lab colony	lab	NA	NA	local	established	8	unknown	unknown	unknown	unknown	NA	2	24, 28°C	NA	1	1	24°C	4	no	3*100	3
187	Brand et al. 2016	2016	https://ezproxy-prd.bodleian.ox.ac.uk:2120/article/10.1007/s10393-016-1120-1#Sec6	in the environment	no	10^3 PFUs ml_1	1000	<5% in control	no_in_control	yes	Lithobates sylvaticus	Lithobates sylvaticus	larva	Wood frog	amphibian	vertebrate	aquatic	Tennessee and Kentucky, USA		field	field			FV3-like ranavirus	FV3-like ranavirus	ranavirus	virus	USA	on its second cell passage following isolation from buggfrog	NA	NA	non-local	novel	28	unknown	unknown	unknown	unknown	NA	2	10, 25	NA	3	1	10C	15	no	20*1	1
188	Brand et al. 2016	2016	https://ezproxy-prd.bodleian.ox.ac.uk:2120/article/10.1007/s10393-016-1120-1#Sec6	in the environment	no	10^3 PFUs ml_1	1000	<5% in control	no_in_control	yes	Lithobates clamitans	Lithobates clamitans	larva	Green frog	amphibian	vertebrate	aquatic	Tennessee and Kentucky, USA		field	field			FV3-like ranavirus	FV3-like ranavirus	ranavirus	virus	USA	on its second cell passage following isolation from buggfrog	NA	NA	non-local	novel	28	unknown	unknown	unknown	unknown	NA	2	10, 25	NA	3	1	10C	15	no	20*1	1
[truncated: 35 more columns]
