# Supplementary material for: Excess mortality of infected ectotherms induced by warming depends on pathogen kingdom and evolutionary history
Source: PLoS Biol. 2024 Nov 18;22(11):e3002900. doi: 10.1371/journal.pbio.3002900 (PMC11611255; doi:10.1371/journal.pbio.3002900)
Supplement: S3 Table — (XLSX) [file pbio.3002900.s011.xlsx]

## Sheet: Pathogen's Topt
Authors	Publication.Year	pathogen.strain	pathogen_species	pathogen_genus	p_taxonomy	pathogen_collected_country	pathogen_collected_city	pathogen_lat	pathogen_lon	pathogen_local	pathogen_system	exposure_time_day	pathogen_optimal_temp	pathogen_growth_upper	pathogen_growth_lower	trait_measured	Reference	Note
De Silva et al., 2018	2018	Acinetobacter baumannii (ATCC 17978)	Acinetobacter baumannii	Acinetobacter	bacteria	NA	lab	NA	NA	non-local	novel	1	37	25	45	in vitro growth	Antunes L. C. S., Imperi F., Carattoli A. & Visca P. 2011 Deciphering the multifactorial nature of Acinetobacter baumannii pathogenicity. PLoS One 6 (8), e22674.	tested the same strain
Suchman et al. 2006	2006	AeDNV	AeDNV	virus	virus	lab, from the host lab colony	lab	NA	NA	local	established	8	unknown	unknown	unknown	NA	NA	NA
Buisson et al., 2019	2019	Bacillus thuringiensis (‚àÜplcR mutant)	Bacillus thuringiensis	Bacillus	bacteria	NA	lab	NA	NA	non-local	novel	2	30	15	40	in vitro growth and biomass profuction	Dagga, A., Aziz, M.E., Elmanama, A.A., Al-Sharif, M., jubb, A.A., & Hindi, M.W. (2016). Isolation, characterization & optimization of cultural condition for bacillus thuringinsis bt from soils of gaza strip.	species level
Buisson et al., 2019	2019	Bacillus thuringiensis (Bt407WT)	Bacillus thuringiensis	Bacillus	bacteria	NA	lab	NA	NA	non-local	novel	2	30	15	40	in vitro growth and biomass profuction	Dagga, A., Aziz, M.E., Elmanama, A.A., Al-Sharif, M., jubb, A.A., & Hindi, M.W. (2016). Isolation, characterization & optimization of cultural condition for bacillus thuringinsis bt from soils of gaza strip.	species level
Rejasse et al., 2012	2012	Bacillus weihenstephanensis (Cry 1C)	Bacillus weihenstephanensis	Bacillus	bacteria	NA		NA	NA	non-local	novel	8	30	7	30	in vitro growth	Logan N.A. De Vos P. (2009) Genus I. Bacillus Cohn 1872, 174AL. Bergey's Manual of Systematic Bacteriology3 (De Vos P. Guarrity G.M. Jones D. Krieg N.R. Ludwig W. Rainey F.A. Schleifer K-H. Whitman W.B., eds), pp. 21–128. Springer, New York, NY.	species level
Rejasse et al., 2012	2012	Bacillus weihenstephanensis (KBAB4)	Bacillus weihenstephanensis	Bacillus	bacteria	NA		NA	NA	non-local	novel	8	30	7	30	in vitro growth	Logan N.A. De Vos P. (2009) Genus I. Bacillus Cohn 1872, 174AL. Bergey's Manual of Systematic Bacteriology3 (De Vos P. Guarrity G.M. Jones D. Krieg N.R. Ludwig W. Rainey F.A. Schleifer K-H. Whitman W.B., eds), pp. 21–128. Springer, New York, NY.	species level
Tesfaye and Seyoum, 2010	2010	Beauveria (DLCO105)	Beauveria	Beauveria	fungi	Ethiopia	Sekota	9.567	41.383	non-local	novel	6	unknown	unknown	unknown	NA	NA	NA
Tesfaye et al. 2014	2014	Beauveria (DLCO105)	Beauveria	Beauveria	fungi	Ethiopia	Sekota	9.567	41.383	non-local	novel	6	unknown	unknown	unknown	NA	NA	NA
Tesfaye and Seyoum, 2010	2010	Beauveria (DLCO41)	Beauveria	Beauveria	fungi	Ethiopia	Erer	9.567	41.383	non-local	novel	6	unknown	unknown	unknown	NA	NA	NA
Tesfaye et al. 2014	2014	Beauveria (DLCO41)	Beauveria	Beauveria	fungi	Ethiopia	Erer	9.567	41.383	non-local	novel	6	unknown	unknown	unknown	NA	NA	NA
Tesfaye and Seyoum, 2010	2010	Beauveria (DLCO43)	Beauveria	Beauveria	fungi	Ethiopia	Wikro	9.567	41.383	non-local	novel	6	unknown	unknown	unknown	NA	NA	NA
Tesfaye et al. 2014	2014	Beauveria (DLCO43)	Beauveria	Beauveria	fungi	Ethiopia	Wikro	9.567	41.383	non-local	novel	6	unknown	unknown	unknown	NA	NA	NA
Tesfaye and Seyoum, 2010	2010	Beauveria (DLCO87)	Beauveria	Beauveria	fungi	Ethiopia	Fura	9.567	41.383	non-local	novel	6	unknown	unknown	unknown	NA	NA	NA
Tesfaye et al. 2014	2014	Beauveria (DLCO87)	Beauveria	Beauveria	fungi	Ethiopia	Fura	9.567	41.383	non-local	novel	6	unknown	unknown	unknown	NA	NA	NA
Kerchev et al., 2017	2017	Beauveria bassiana	Beauveria bassiana	Beauveria	fungi	lab	NA	NA	NA	non-local from natural system	semi-established	45	25-28	8	35	in vitro vegetative growth	Fargues J, Goettel MS, Smits N et al. (1997) Effect of temperature on vegetative growth of Beauveria bassianaisolates from different origins. Mycologia 89:389–392	tested multiple strains
Kikankie et al., 2010	2010	Beauveria bassiana	Beauveria bassiana	Beauveria	fungi	NA		NA	NA	non-local	novel	5	25-28	8	35	in vitro vegetative growth	Fargues J, Goettel MS, Smits N et al. (1997) Effect of temperature on vegetative growth of Beauveria bassianaisolates from different origins. Mycologia 89:389–392	tested multiple strains
Keerio et al., 2020	2020	Beauveria bassiana (252)	Beauveria bassiana	Beauveria	fungi	Russia	Vladivostok	55.7512	37.6184	non-local	novel	12	25-28	8	35	in vitro vegetative growth	Fargues J, Goettel MS, Smits N et al. (1997) Effect of temperature on vegetative growth of Beauveria bassianaisolates from different origins. Mycologia 89:389–392	tested multiple strains
Keerio et al., 2020	2020	Beauveria bassiana (72)	Beauveria bassiana	Beauveria	fungi	Russia	Vladivostok	55.7512	37.6184	non-local	novel	12	25-28	8	35	in vitro vegetative growth	Fargues J, Goettel MS, Smits N et al. (1997) Effect of temperature on vegetative growth of Beauveria bassianaisolates from different origins. Mycologia 89:389–392	tested multiple strains
Hu et al., 1996	1996	Beauveria bassiana (CH1)	Beauveria bassiana	Beauveria	fungi	Taiwan	National Chung Hsing University, Taichung	23.557	120.471	non-local	novel	40	25-28	8	35	in vitro vegetative growth	Fargues J, Goettel MS, Smits N et al. (1997) Effect of temperature on vegetative growth of Beauveria bassianaisolates from different origins. Mycologia 89:389–392	tested multiple strains
Garcia et al., 2016	2016	Beauveria bassiana (ENT-1)	Beauveria bassiana	Beauveria	fungi	NA		NA	NA	non-local	novel	15	25-28	8	35	in vitro vegetative growth	Fargues J, Goettel MS, Smits N et al. (1997) Effect of temperature on vegetative growth of Beauveria bassianaisolates from different origins. Mycologia 89:389–392	tested multiple strains
Rao et al., 2006	2006	Beauveria bassiana (HBb)	Beauveria bassiana	Beauveria	fungi	India	Guntur district	16.3142	80.435	non-local	novel	10	25-28	8	35	in vitro vegetative growth	Fargues J, Goettel MS, Smits N et al. (1997) Effect of temperature on vegetative growth of Beauveria bassianaisolates from different origins. Mycologia 89:389–392	tested multiple strains
Ekesi et al., 1999	1999	Beauveria bassiana (ICIPE 53)	Beauveria bassiana	Beauveria	fungi	Kenya	Mbita	-0.437	34.206	non-local	novel	14	25-28	8	35	in vitro vegetative growth	Fargues J, Goettel MS, Smits N et al. (1997) Effect of temperature on vegetative growth of Beauveria bassianaisolates from different origins. Mycologia 89:389–392	tested multiple strains
Bugeme et al., 2008	2008	Beauveria bassiana (ICIPE278)	Beauveria bassiana	Beauveria	fungi	NA	2005, from Cyclocephala sp.	NA	NA	non-local	novel	10	25-28	8	35	in vitro vegetative growth	Fargues J, Goettel MS, Smits N et al. (1997) Effect of temperature on vegetative growth of Beauveria bassianaisolates from different origins. Mycologia 89:389–392	tested multiple strains
Bugeme et al., 2009	2009	Beauveria bassiana (ICIPE278)	Beauveria bassiana	Beauveria	fungi	NA	ICIPE Arthropod Germplasm Centre	NA	NA	non-local	novel	10	25-28	8	35	in vitro vegetative growth	Fargues J, Goettel MS, Smits N et al. (1997) Effect of temperature on vegetative growth of Beauveria bassianaisolates from different origins. Mycologia 89:389–392	tested multiple strains
Bugeme et al., 2008	2008	Beauveria bassiana (ICIPE279)	Beauveria bassiana	Beauveria	fungi	NA	1996, from soil	NA	NA	non-local	novel	10	25-28	8	35	in vitro vegetative growth	Fargues J, Goettel MS, Smits N et al. (1997) Effect of temperature on vegetative growth of Beauveria bassianaisolates from different origins. Mycologia 89:389–392	tested multiple strains
Bugeme et al., 2009	2009	Beauveria bassiana (ICIPE279)	Beauveria bassiana	Beauveria	fungi	NA	ICIPE Arthropod Germplasm Centre	NA	NA	non-local	novel	10	25-28	8	35	in vitro vegetative growth	Fargues J, Goettel MS, Smits N et al. (1997) Effect of temperature on vegetative growth of Beauveria bassianaisolates from different origins. Mycologia 89:389–392	tested multiple strains
Rao et al., 2006	2006	Beauveria bassiana (LBb)	Beauveria bassiana	Beauveria	fungi	India	Guntur district	16.3142	80.435	non-local	novel	10	25-28	8	35	in vitro vegetative growth	Fargues J, Goettel MS, Smits N et al. (1997) Effect of temperature on vegetative growth of Beauveria bassianaisolates from different origins. Mycologia 89:389–392	tested multiple strains
Yeo et al., 2003	2003	Beauveria bassiana (Mycotech GHA)	Beauveria bassiana	Beauveria	fungi	NA	NA	NA	NA	non-local	novel	9	25-28	8	35	in vitro vegetative growth	Fargues J, Goettel MS, Smits N et al. (1997) Effect of temperature on vegetative growth of Beauveria bassianaisolates from different origins. Mycologia 89:389–392	tested multiple strains
Yeo et al., 2003	2003	Beauveria bassiana (Mycotech GHA)	Beauveria bassiana	Beauveria	fungi	NA	NA	NA	NA	non-local	novel	9	25-28	8	35	in vitro vegetative growth	Fargues J, Goettel MS, Smits N et al. (1997) Effect of temperature on vegetative growth of Beauveria bassianaisolates from different origins. Mycologia 89:389–392	tested multiple strains
Yeo et al., 2003	2003	Beauveria bassiana (Mycotech GHA)	Beauveria bassiana	Beauveria	fungi	NA	NA	NA	NA	non-local	novel	9	25-28	8	35	in vitro vegetative growth	Fargues J, Goettel MS, Smits N et al. (1997) Effect of temperature on vegetative growth of Beauveria bassianaisolates from different origins. Mycologia 89:389–392	tested multiple strains
Yeo et al., 2003	2003	Beauveria bassiana (Mycotech GHA)	Beauveria bassiana	Beauveria	fungi	NA	NA	NA	NA	non-local	novel	9	25-28	8	35	in vitro vegetative growth	Fargues J, Goettel MS, Smits N et al. (1997) Effect of temperature on vegetative growth of Beauveria bassianaisolates from different origins. Mycologia 89:389–392	tested multiple strains
Ekesi et al., 1999	1999	Beauveria bassiana (TP-GHA)	Beauveria bassiana	Beauveria	fungi	USA	Maine	41.733	-111.833	non-local	novel	14	25-28	8	35	in vitro vegetative growth	Fargues J, Goettel MS, Smits N et al. (1997) Effect of temperature on vegetative growth of Beauveria bassianaisolates from different origins. Mycologia 89:389–392	tested multiple strains
Svedese et al., 2013	2013	Beauveria bassiana (URM2915)	Beauveria bassiana	Beauveria	fungi	Brazil	Paran√°	-14.235	-51.925	non-local	novel	7	25-28	8	35	in vitro vegetative growth	Fargues J, Goettel MS, Smits N et al. (1997) Effect of temperature on vegetative growth of Beauveria bassianaisolates from different origins. Mycologia 89:389–392	tested multiple strains
Svedese et al., 2013	2013	Beauveria bassiana (URM3447)	Beauveria bassiana	Beauveria	fungi	Brazil	Pernambuco	-14.235	-51.925	non-local	novel	7	25-28	8	35	in vitro vegetative growth	Fargues J, Goettel MS, Smits N et al. (1997) Effect of temperature on vegetative growth of Beauveria bassianaisolates from different origins. Mycologia 89:389–392	tested multiple strains
Saif-Ur-Rehman et al., 2019	2019	Beauveria bassiana (Y-132)	Beauveria bassiana	Beauveria	fungi	China	Yi Yang Cun, Bazhong, Sichuan	23.179	113.297	non-local	novel	7	25-28	8	35	in vitro vegetative growth	Fargues J, Goettel MS, Smits N et al. (1997) Effect of temperature on vegetative growth of Beauveria bassianaisolates from different origins. Mycologia 89:389–392	tested multiple strains
Saif-Ur-Rehman et al., 2019	2019	Beauveria bassiana (Y-132)	Beauveria bassiana	Beauveria	fungi	China	Yi Yang Cun, Bazhong, Sichuan	23.179	113.297	non-local	novel	7	25-28	8	35	in vitro vegetative growth	Fargues J, Goettel MS, Smits N et al. (1997) Effect of temperature on vegetative growth of Beauveria bassianaisolates from different origins. Mycologia 89:389–392	tested multiple strains
Heinig et al., 2015	2015	Beauveria bassiana I93-825	Beauveria bassiana	Beauveria	fungi	NA		NA	NA	non-local	novel	9.5	25-28	8	35	in vitro vegetative growth	Fargues J, Goettel MS, Smits N et al. (1997) Effect of temperature on vegetative growth of Beauveria bassianaisolates from different origins. Mycologia 89:389–392	tested multiple strains
Heinig et al., 2015	2015	Beauveria bassiana I93-825	Beauveria bassiana	Beauveria	fungi	NA		NA	NA	non-local	novel	9.5	25-28	8	35	in vitro vegetative growth	Fargues J, Goettel MS, Smits N et al. (1997) Effect of temperature on vegetative growth of Beauveria bassianaisolates from different origins. Mycologia 89:389–392	tested multiple strains
Heinig et al., 2015	2015	Beauveria bassiana I93-825	Beauveria bassiana	Beauveria	fungi	NA		NA	NA	non-local	novel	9.5	25-28	8	35	in vitro vegetative growth	Fargues J, Goettel MS, Smits N et al. (1997) Effect of temperature on vegetative growth of Beauveria bassianaisolates from different origins. Mycologia 89:389–392	tested multiple strains
Larsen et al., 2018	2018	Brucella pinnipedialis	Brucella pinnipedialis	Brucella	bacteria	NA		NA	NA	non-local	novel	20	37	20	40	in vitro growth	Johansson, Karl-Erik (2014): VetBact - culturing bacteriological knowledge for veterinarians. Veterinary Record 174: 162-164 doi: 10.1136/vr.g162
Seman et al., 2018	2018	Candida albicans (NRG1OEX)	Candida albicans	Candida	fungi	NA	lab	NA	NA	non-local	novel	2	37	unknown	42	in vitro germ tube formation	S. Nadeem, A. Shafiq, S. Hakim, Y. Anjum and S. U. Kazm, "Effect of Growth Media, pH and Temperature on Yeast to Hyphal Transition in Candida albicans," Open Journal of Medical Microbiology, Vol. 3 No. 3, 2013, pp. 185-192. doi: 10.4236/ojmm.2013.33028.	species level
Seman et al., 2018	2018	Candida albicans (UME6OEX)	Candida albicans	Candida	fungi	NA	lab	NA	NA	non-local	novel	2	37	unknown	42	in vitro germ tube formation	S. Nadeem, A. Shafiq, S. Hakim, Y. Anjum and S. U. Kazm, "Effect of Growth Media, pH and Temperature on Yeast to Hyphal Transition in Candida albicans," Open Journal of Medical Microbiology, Vol. 3 No. 3, 2013, pp. 185-192. doi: 10.4236/ojmm.2013.33028.	species level
Mesa-Arango et al., 2013	2013	Candida tropicalis (ATCC 200956)	Candida tropicalis	Candida	fungi	NA	Spanish National center for Microbiology	NA	NA	non-local	novel	10	25-35	unknown	unknown	growth	Wilson, C. B.; Nizet, V.; Maldonado, Y.; Remington, J. S.; Klein, J. O. (2015). Remington and Klein's Infectious diseases of the Fetus and Newborn Infant. Philadelphia, US: Saunders. ISBN 9780323241472.	species level
Mesa-Arango et al., 2013	2013	Candida tropicalis (CL-7868)	Candida tropicalis	Candida	fungi	NA	Spanish National center for Microbiology	NA	NA	non-local	novel	10	25-35	unknown	unknown	growth	Wilson, C. B.; Nizet, V.; Maldonado, Y.; Remington, J. S.; Klein, J. O. (2015). Remington and Klein's Infectious diseases of the Fetus and Newborn Infant. Philadelphia, US: Saunders. ISBN 9780323241472.	species level
Kryukov et al., 2018	2018	Cordyceps militaris	Cordyceps militaris	Cordyceps	fungi	Russia	N54.89, E84.55, source: Noctuidae, pupa	55.7512	37.6184	non-local	novel	45	20	10	25	in vitro growth	Jiaojiao, Z., Fen, W., Kuanbo, L., Qing, L., Ying, Y., & Caihong, D. (2018). Heat and light stresses affect metabolite production in the fruit body of the medicinal mushroom Cordyceps militaris. Applied microbiology and biotechnology, 102(10), 4523–4533. https://doi.org/10.1007/s00253-018-8899-3
Kryukov et al., 2018	2018	Cordyceps militaris	Cordyceps militaris	Cordyceps	fungi	Russia	N54.89, E84.55, source: Noctuidae, pupa	55.7512	37.6184	non-local	novel	45	20	10	25	in vitro growth	Jiaojiao, Z., Fen, W., Kuanbo, L., Qing, L., Ying, Y., & Caihong, D. (2018). Heat and light stresses affect metabolite production in the fruit body of the medicinal mushroom Cordyceps militaris. Applied microbiology and biotechnology, 102(10), 4523–4533. https://doi.org/10.1007/s00253-018-8899-3
Garcia-Solache et al., 2013	2013	Cryptococcus amylolentus (CBS 6039)	Cryptococcus amylolentus	Cryptococcus	fungi	Netherlands	Utrecht	52.0929	5.10448	non-local	novel	15	unknown	unknown	37	in vivo tolerance	Bloom, A., Jin, R. M., Leipheimer, J., Bard, J. E., Yergeau, D., Wohlfert, E. A., & Panepinto, J. C. (2019). Thermotolerance in the pathogen Cryptococcus neoformans is linked to antigen masking via mRNA decay-dependent reprogramming. Nature communications, 10(1), 4950. https://doi.org/10.1038/s41467-019-12907-x	NA
Garcia-Solache et al., 2013	2013	Cryptococcus neoformans (H99)	Cryptococcus neoformans	Cryptococcus	fungi	USA	Durham NC	41.733	-111.833	non-local	novel	6	32-40	unknown	unknown	NA	NA	NA
Jiang et al., 2019	2019	Edwardsiella tarda (EIB202)	Edwardsiella tarda	Edwardsiella	bacteria	China	mariculture farm in Yantai, Shandong	23.179	113.297	non-local	novel	15	30-37	15	40	in vitro growth	Ishihara S, Kusuda R: Growth and survival of Edwardsiella tarda bacteria in environmental water. Bull Jpn Soc Sci Fish. 1982, 48: 483-488.	species level
Brand et al. 2016	2016	FV3-like ranavirus	FV3-like ranavirus	ranavirus	virus	USA	on its second cell passage following isolation from buggfrog	NA	NA	non-local	novel	28	unknown	unknown	unknown	NA	NA	NA
Brand et al. 2016	2016	FV3-like ranavirus	FV3-like ranavirus	ranavirus	virus	USA	on its second cell passage following isolation from buggfrog	NA	NA	non-local	novel	28	unknown	unknown	unknown	NA	NA	NA
Páez et al., 2021	2021	hematopoietic necrosis virus (IHNV)	hematopoietic necrosis virus	hematopoietic necrosis virus	virus	USA	coastal Washington watersheds	41.733	-111.833	non-local from natural system	semi-established	17	15	4	20	in vivo growth, virus	CHINCHAR, V. G. (2000). Ecology of Viruses of Cold-Blooded Vertebrates. Viral Ecology, 413–445. https://doi.org/10.1016/B978-012362675-2/50012-4	NA
Grewal et al., 1996	1996	Heterorhabditis bacteriophora	Heterorhabditis bacteriophora	Heterorhabditis	nematoda	USA	Logan, Utah	41.733	-111.833	non-local	novel	10	unknown	12	25	The nematodes are infective when the media temperature ranges from 12 to 25°C.	https://www.bioforce.co.nz/products/nematop.html	species level
Aatif et al., 2020	2020	Heterorhabditis bacteriophora	Heterorhabditis bacteriophora	Heterorhabditis	nematoda	NA	Plant Pathology, University of Agriculture, Faisalabad, Pakistan	NA	NA	non-local	novel	9	unknown	12	25	The nematodes are infective when the media temperature ranges from 12 to 25°C.	https://www.bioforce.co.nz/products/nematop.html	species level
Aatif et al., 2020	2020	Heterorhabditis bacteriophora	Heterorhabditis bacteriophora	Heterorhabditis	nematoda	NA	Plant Pathology, University of Agriculture, Faisalabad, Pakistan	NA	NA	non-local	novel	9	unknown	12	25	The nematodes are infective when the media temperature ranges from 12 to 25°C.	https://www.bioforce.co.nz/products/nematop.html	species level
Shaurub et al., 2015	2015	Heterorhabditis bacteriophora (AS1)	Heterorhabditis bacteriophora	Heterorhabditis	nematoda	Egypt	citrus orchard in Alexandria	31.2058	29.9245	non-local	novel	NA	unknown	12	25	The nematodes are infective when the media temperature ranges from 12 to 25°C.	https://www.bioforce.co.nz/products/nematop.html	species level
Yuksel et al., 2019	2019	Heterorhabditis bacteriophora (AVB-15)	Heterorhabditis bacteriophora	Heterorhabditis	nematoda	Turkey	Cappadocia region of Turkey	38.6404	34.8463	non-local	novel	8	unknown	12	25	The nematodes are infective when the media temperature ranges from 12 to 25°C.	https://www.bioforce.co.nz/products/nematop.html	species level
Yuksel et al., 2019	2019	Heterorhabditis bacteriophora (AVB-15)	Heterorhabditis bacteriophora	Heterorhabditis	nematoda	Turkey	Cappadocia region of Turkey	38.6404	34.8463	non-local	novel	8	unknown	12	25	The nematodes are infective when the media temperature ranges from 12 to 25°C.	https://www.bioforce.co.nz/products/nematop.html	species level
Yuksel et al., 2019	2019	Heterorhabditis bacteriophora (AVB-15)	Heterorhabditis bacteriophora	Heterorhabditis	nematoda	Turkey	Cappadocia region of Turkey	38.6404	34.8463	non-local	novel	4	unknown	12	25	The nematodes are infective when the media temperature ranges from 12 to 25°C.	https://www.bioforce.co.nz/products/nematop.html	species level
Ogretmen et al., 2020	2020	Heterorhabditis bacteriophora (FLH-4H)	Heterorhabditis bacteriophora	Heterorhabditis	nematoda	Turkey	36'69'53'' N, 35'31'97''D	38.6404	34.8463	non-local	novel	21	unknown	12	25	The nematodes are infective when the media temperature ranges from 12 to 25°C.	https://www.bioforce.co.nz/products/nematop.html	species level
Shaurub et al., 2015	2015	Heterorhabditis bacteriophora (HP88)	Heterorhabditis bacteriophora	Heterorhabditis	nematoda	Egypt	Horticulture Insect Department, Ministry of Agriculture	31.2058	29.9245	non-local	novel	NA	unknown	12	25	The nematodes are infective when the media temperature ranges from 12 to 25°C.	https://www.bioforce.co.nz/products/nematop.html	species level
Yuksel et al., 2019	2019	Heterorhabditis bacteriophora (UMK-7)	Heterorhabditis bacteriophora	Heterorhabditis	nematoda	Turkey	Cappadocia region of Turkey	38.6404	34.8463	non-local	novel	8	unknown	12	25	The nematodes are infective when the media temperature ranges from 12 to 25°C.	https://www.bioforce.co.nz/products/nematop.html	species level
Yuksel et al., 2019	2019	Heterorhabditis bacteriophora (UMK-7)	Heterorhabditis bacteriophora	Heterorhabditis	nematoda	Turkey	Cappadocia region of Turkey	38.6404	34.8463	non-local	novel	8	unknown	12	25	The nematodes are infective when the media temperature ranges from 12 to 25°C.	https://www.bioforce.co.nz/products/nematop.html	species level
Yuksel et al., 2019	2019	Heterorhabditis bacteriophora (UMK-7)	Heterorhabditis bacteriophora	Heterorhabditis	nematoda	Turkey	Cappadocia region of Turkey	38.6404	34.8463	non-local	novel	4	unknown	12	25	The nematodes are infective when the media temperature ranges from 12 to 25°C.	https://www.bioforce.co.nz/products/nematop.html	species level
Shapiro-Ilan et al., 2014	2014	Heterorhabditis floridensis (Hf332)	Heterorhabditis floridensis	Heterorhabditis	nematoda	NA		NA	NA	non-local	novel	7	unknown	unknown	37	by infection efficacy	Shapiro-Ilan, D. I., Blackburn, D., Duncan, L., El-Borai, F. E., Koppenhöfer, H., Tailliez, P., & Adams, B. J. (2014). Characterization of Biocontrol Traits in Heterorhabditis floridensis: A Species with Broad Temperature Tolerance. Journal of nematology, 46(4), 336–345.	species level
Shapiro-Ilan et al., 2014	2014	Heterorhabditis floridensis (HfK22)	Heterorhabditis floridensis	Heterorhabditis	nematoda	NA		NA	NA	non-local	novel	7	unknown	unknown	37	by infection efficacy	Shapiro-Ilan, D. I., Blackburn, D., Duncan, L., El-Borai, F. E., Koppenhöfer, H., Tailliez, P., & Adams, B. J. (2014). Characterization of Biocontrol Traits in Heterorhabditis floridensis: A Species with Broad Temperature Tolerance. Journal of nematology, 46(4), 336–345.	species level
Aatif et al., 2020	2020	Heterorhabditis indica	Heterorhabditis indica	Heterorhabditis	nematoda	NA	Plant Pathology, University of Agriculture, Faisalabad, Pakistan	NA	NA	non-local	novel	9	15	5	unknown	in vitro survival	Strauch, O., Niemann, I., Neumann, A. et al. Storage and formulation of the entomopathogenicnematodes Heterorhabditis indica and H. bacteriophora. BioControl 45, 483–500 (2000). https://doi.org/10.1023/A:1026528727365
Aatif et al., 2020	2020	Heterorhabditis indica	Heterorhabditis indica	Heterorhabditis	nematoda	NA	Plant Pathology, University of Agriculture, Faisalabad, Pakistan	NA	NA	non-local	novel	9	15	5	unknown	in vitro survival	Strauch, O., Niemann, I., Neumann, A. et al. Storage and formulation of the entomopathogenicnematodes Heterorhabditis indica and H. bacteriophora. BioControl 45, 483–500 (2000). https://doi.org/10.1023/A:1026528727365
Ogretmen et al., 2020	2020	Heterorhabditis indica (216-H)	Heterorhabditis indica	Heterorhabditis	nematoda	Russia	Terliksize II- Karatas, 36'69'23'' N, 35'32'82''D	55.7512	37.6184	non-local	novel	21	15	5	unknown	in vitro survival	Strauch, O., Niemann, I., Neumann, A. et al. Storage and formulation of the entomopathogenicnematodes Heterorhabditis indica and H. bacteriophora. BioControl 45, 483–500 (2000). https://doi.org/10.1023/A:1026528727365	species level
Long et al., 2000	2000	Heterorhabditis megidis	Heterorhabditis megidis	Heterorhabditis	nematoda	NA	MicroBio Ltd, Littlehampton	NA	NA	non-local	novel	17.5	20-24	unknown	unknown	infection, reproduction, and development were fastest	Saunders, J. E., & Webster, J. M. (1999). Temperature Effects on Heterorhabditis megidis and Steinernema carpocapsae Infectivity to Galleria mellonella. Journal of nematology, 31(3), 299–304.
Long et al., 2000	2000	Heterorhabditis megidis	Heterorhabditis megidis	Heterorhabditis	nematoda	NA	MicroBio Ltd, Littlehampton	NA	NA	non-local	novel	17.5	20-24	unknown	unknown	infection, reproduction, and development were fastest	Saunders, J. E., & Webster, J. M. (1999). Temperature Effects on Heterorhabditis megidis and Steinernema carpocapsae Infectivity to Galleria mellonella. Journal of nematology, 31(3), 299–304.
Long et al., 2000	2000	Heterorhabditis megidis	Heterorhabditis megidis	Heterorhabditis	nematoda	NA	MicroBio Ltd, Littlehampton	NA	NA	non-local	novel	17.5	20-24	unknown	unknown	infection, reproduction, and development were fastest	Saunders, J. E., & Webster, J. M. (1999). Temperature Effects on Heterorhabditis megidis and Steinernema carpocapsae Infectivity to Galleria mellonella. Journal of nematology, 31(3), 299–304.
Kerchev et al., 2017	2017	Isaria farinosa	Isaria farinosa	Isaria	fungi	lab	NA	NA	NA	non-local from natural system	semi-established	45	20 (variable findings: 20-25, 15-25, 14-18)	unknown	unknown	in vitro culture	Liu, F., Xiang, M., Guo, Y. et al. Culture conditions and nutrition requirements for the mycelial growth of Isaria farinosa (Hypocreales: Cordycipitaceae) and the altitude effect on its growth and metabolome. Sci Rep 8, 15623 (2018). https://doi.org/10.1038/s41598-018-33965-z
Saif-Ur-Rehman et al., 2019	2019	Isaria fumosorosea (G-800)	Isaria fumosorosea	Isaria	fungi	China	Taibai Mountains, Shaanxi	23.179	113.297	non-local	novel	7	25 (20-30)	unknown	unknown	vegetative growth	Vidal, C., Fargues, J., & Lacey, L. A. (1997). Intraspecific variability of Paecilomyces fumosoroseus: Effect of temperature on vegetative growth. Journal of Invertebrate Pathology, 70, 18–26. https://doi.org/10.1006/jipa.1997.4658
Saif-Ur-Rehman et al., 2019	2019	Isaria fumosorosea (G-800)	Isaria fumosorosea	Isaria	fungi	China	Taibai Mountains, Shaanxi	23.179	113.297	non-local	novel	7	25 (20-30)	unknown	unknown	vegetative growth	Vidal, C., Fargues, J., & Lacey, L. A. (1997). Intraspecific variability of Paecilomyces fumosoroseus: Effect of temperature on vegetative growth. Journal of Invertebrate Pathology, 70, 18–26. https://doi.org/10.1006/jipa.1997.4658
Saif-Ur-Rehman et al., 2019	2019	Isaria fumosorosea (SP-535)	Isaria fumosorosea	Isaria	fungi	China	Baiyun Mountains, Guangdong	23.179	113.297	non-local	novel	7	25 (20-30)	unknown	unknown	vegetative growth	Vidal, C., Fargues, J., & Lacey, L. A. (1997). Intraspecific variability of Paecilomyces fumosoroseus: Effect of temperature on vegetative growth. Journal of Invertebrate Pathology, 70, 18–26. https://doi.org/10.1006/jipa.1997.4658
Saif-Ur-Rehman et al., 2019	2019	Isaria fumosorosea (SP-535)	Isaria fumosorosea	Isaria	fungi	China	Baiyun Mountains, Guangdong	23.179	113.297	non-local	novel	7	25 (20-30)	unknown	unknown	vegetative growth	Vidal, C., Fargues, J., & Lacey, L. A. (1997). Intraspecific variability of Paecilomyces fumosoroseus: Effect of temperature on vegetative growth. Journal of Invertebrate Pathology, 70, 18–26. https://doi.org/10.1006/jipa.1997.4658
Keerio et al., 2020	2020	Lecanicillium lecanii (2)	Lecanicillium lecanii	Lecanicillium	fungi	Russia	Moscow	55.7512	37.6184	non-local	novel	12	25	15	30	germination, growth and sporulation	Onsongo, S. K., Gichimu, B. M., Akutse, K. S., Dubois, T., & Mohamed, S. A. (2019). Performance of Three Isolates of Metarhizium Anisopliae and Their Virulence against Zeugodacus Cucurbitae under Different Temperature Regimes, with Global Extrapolation of Their Efficiency. Insects, 10(9), 270. https://doi.org/10.3390/insects10090270	strain level
Ekesi et al., 1999	1999	Metarhisium anisopliae ICIPE 30	Metarhizium anisopliae	Metarhizium	fungi	Kenya	Mbita	-0.437	34.206	non-local	novel	14	25	15	35	germination, growth and sporulation	Onsongo, S. K., Gichimu, B. M., Akutse, K. S., Dubois, T., & Mohamed, S. A. (2019). Performance of Three Isolates of Metarhizium Anisopliae and Their Virulence against Zeugodacus Cucurbitae under Different Temperature Regimes, with Global Extrapolation of Their Efficiency. Insects, 10(9), 270. https://doi.org/10.3390/insects10090270	species level
Ekesi et al., 1999	1999	Metarhisium anisopliae ICIPE 66	Metarhizium anisopliae	Metarhizium	fungi	DRC	Kinshasa	-4.32245	15.307	non-local	novel	14	25	15	35	germination, growth and sporulation	Onsongo, S. K., Gichimu, B. M., Akutse, K. S., Dubois, T., & Mohamed, S. A. (2019). Performance of Three Isolates of Metarhizium Anisopliae and Their Virulence against Zeugodacus Cucurbitae under Different Temperature Regimes, with Global Extrapolation of Their Efficiency. Insects, 10(9), 270. https://doi.org/10.3390/insects10090270	species level
Ekesi et al., 1999	1999	Metarhisium anisopliae ICIPE 69	Metarhizium anisopliae	Metarhizium	fungi	DRC	Kinshasa	-4.32245	15.307	non-local	novel	14	25	15	35	germination, growth and sporulation	Onsongo, S. K., Gichimu, B. M., Akutse, K. S., Dubois, T., & Mohamed, S. A. (2019). Performance of Three Isolates of Metarhizium Anisopliae and Their Virulence against Zeugodacus Cucurbitae under Different Temperature Regimes, with Global Extrapolation of Their Efficiency. Insects, 10(9), 270. https://doi.org/10.3390/insects10090270	species level
Ekesi et al., 1999	1999	Metarhisium anisopliae ICIPE 74	Metarhizium anisopliae	Metarhizium	fungi	Kenya	Mbita	-0.437	34.206	non-local	novel	14	25	15	35	germination, growth and sporulation	Onsongo, S. K., Gichimu, B. M., Akutse, K. S., Dubois, T., & Mohamed, S. A. (2019). Performance of Three Isolates of Metarhizium Anisopliae and Their Virulence against Zeugodacus Cucurbitae under Different Temperature Regimes, with Global Extrapolation of Their Efficiency. Insects, 10(9), 270. https://doi.org/10.3390/insects10090270	species level
Saif-Ur-Rehman et al., 2019	2019	Metarhizium anisopliae (Qin-130	Metarhizium anisopliae	Metarhizium	fungi	China	Foping National Nature Reserve, Qinling Mountains, Shaanxi	23.179	113.297	non-local	novel	7	25	15	35	germination, growth and sporulation	Onsongo, S. K., Gichimu, B. M., Akutse, K. S., Dubois, T., & Mohamed, S. A. (2019). Performance of Three Isolates of Metarhizium Anisopliae and Their Virulence against Zeugodacus Cucurbitae under Different Temperature Regimes, with Global Extrapolation of Their Efficiency. Insects, 10(9), 270. https://doi.org/10.3390/insects10090270	species level
Saif-Ur-Rehman et al., 2019	2019	Metarhizium anisopliae (Qin-130	Metarhizium anisopliae	Metarhizium	fungi	China	Foping National Nature Reserve, Qinling Mountains, Shaanxi	23.179	113.297	non-local	novel	7	25	15	35	germination, growth and sporulation	Onsongo, S. K., Gichimu, B. M., Akutse, K. S., Dubois, T., & Mohamed, S. A. (2019). Performance of Three Isolates of Metarhizium Anisopliae and Their Virulence against Zeugodacus Cucurbitae under Different Temperature Regimes, with Global Extrapolation of Their Efficiency. Insects, 10(9), 270. https://doi.org/10.3390/insects10090270	species level
Bugeme et al., 2008	2008	Metarhizium anisopliae ICIPE24	Metarhizium anisopliae	Metarhizium	fungi	NA	1999, from soil	NA	NA	non-local	novel	10	25	15	35	germination, growth and sporulation	Onsongo, S. K., Gichimu, B. M., Akutse, K. S., Dubois, T., & Mohamed, S. A. (2019). Performance of Three Isolates of Metarhizium Anisopliae and Their Virulence against Zeugodacus Cucurbitae under Different Temperature Regimes, with Global Extrapolation of Their Efficiency. Insects, 10(9), 270. https://doi.org/10.3390/insects10090270	species level
Bugeme et al., 2008	2008	Metarhizium anisopliae ICIPE25	Metarhizium anisopliae	Metarhizium	fungi	NA	1999, from sandy soil	NA	NA	non-local	novel	10	25	15	35	germination, growth and sporulation	Onsongo, S. K., Gichimu, B. M., Akutse, K. S., Dubois, T., & Mohamed, S. A. (2019). Performance of Three Isolates of Metarhizium Anisopliae and Their Virulence against Zeugodacus Cucurbitae under Different Temperature Regimes, with Global Extrapolation of Their Efficiency. Insects, 10(9), 270. https://doi.org/10.3390/insects10090270	species level
Bugeme et al., 2009	2009	Metarhizium anisopliae ICIPE25	Metarhizium anisopliae	Metarhizium	fungi	NA	ICIPE Arthropod Germplasm Centre	NA	NA	non-local	novel	10	25	15	35	germination, growth and sporulation	Onsongo, S. K., Gichimu, B. M., Akutse, K. S., Dubois, T., & Mohamed, S. A. (2019). Performance of Three Isolates of Metarhizium Anisopliae and Their Virulence against Zeugodacus Cucurbitae under Different Temperature Regimes, with Global Extrapolation of Their Efficiency. Insects, 10(9), 270. https://doi.org/10.3390/insects10090270	species level
Tesfaye and Seyoum, 2010	2010	Metarhizium anisopliae ICIPE30	Metarhizium anisopliae	Metarhizium	fungi	Ethiopia	Arba Minch	9.567	41.383	non-local	novel	6	25	15	35	germination, growth and sporulation	Onsongo, S. K., Gichimu, B. M., Akutse, K. S., Dubois, T., & Mohamed, S. A. (2019). Performance of Three Isolates of Metarhizium Anisopliae and Their Virulence against Zeugodacus Cucurbitae under Different Temperature Regimes, with Global Extrapolation of Their Efficiency. Insects, 10(9), 270. https://doi.org/10.3390/insects10090270	species level
Tesfaye et al. 2014	2014	Metarhizium anisopliae ICIPE30	Metarhizium anisopliae	Metarhizium	fungi	Kenya	NA	9.567	41.383	non-local	novel	6	25	15	35	germination, growth and sporulation	Onsongo, S. K., Gichimu, B. M., Akutse, K. S., Dubois, T., & Mohamed, S. A. (2019). Performance of Three Isolates of Metarhizium Anisopliae and Their Virulence against Zeugodacus Cucurbitae under Different Temperature Regimes, with Global Extrapolation of Their Efficiency. Insects, 10(9), 270. https://doi.org/10.3390/insects10090270	species level
Bugeme et al., 2009	2009	Metarhizium anisopliae ICIPE315	Metarhizium anisopliae	Metarhizium	fungi	NA	ICIPE Arthropod Germplasm Centre	NA	NA	non-local	novel	10	25	15	35	germination, growth and sporulation	Onsongo, S. K., Gichimu, B. M., Akutse, K. S., Dubois, T., & Mohamed, S. A. (2019). Performance of Three Isolates of Metarhizium Anisopliae and Their Virulence against Zeugodacus Cucurbitae under Different Temperature Regimes, with Global Extrapolation of Their Efficiency. Insects, 10(9), 270. https://doi.org/10.3390/insects10090270	species level
Bugeme et al., 2008	2008	Metarhizium anisopliae ICIPE43	Metarhizium anisopliae	Metarhizium	fungi	NA	2005, from soil	NA	NA	non-local	novel	10	25	15	35	germination, growth and sporulation	Onsongo, S. K., Gichimu, B. M., Akutse, K. S., Dubois, T., & Mohamed, S. A. (2019). Performance of Three Isolates of Metarhizium Anisopliae and Their Virulence against Zeugodacus Cucurbitae under Different Temperature Regimes, with Global Extrapolation of Their Efficiency. Insects, 10(9), 270. https://doi.org/10.3390/insects10090270	species level
Bugeme et al., 2009	2009	Metarhizium anisopliae ICIPE48	Metarhizium anisopliae	Metarhizium	fungi	NA	ICIPE Arthropod Germplasm Centre	NA	NA	non-local	novel	10	25	15	35	germination, growth and sporulation	Onsongo, S. K., Gichimu, B. M., Akutse, K. S., Dubois, T., & Mohamed, S. A. (2019). Performance of Three Isolates of Metarhizium Anisopliae and Their Virulence against Zeugodacus Cucurbitae under Different Temperature Regimes, with Global Extrapolation of Their Efficiency. Insects, 10(9), 270. https://doi.org/10.3390/insects10090270	species level
Bugeme et al., 2009	2009	Metarhizium anisopliae ICIPE49	Metarhizium anisopliae	Metarhizium	fungi	NA	ICIPE Arthropod Germplasm Centre	NA	NA	non-local	novel	10	25	15	35	germination, growth and sporulation	Onsongo, S. K., Gichimu, B. M., Akutse, K. S., Dubois, T., & Mohamed, S. A. (2019). Performance of Three Isolates of Metarhizium Anisopliae and Their Virulence against Zeugodacus Cucurbitae under Different Temperature Regimes, with Global Extrapolation of Their Efficiency. Insects, 10(9), 270. https://doi.org/10.3390/insects10090270	species level
Bugeme et al., 2008	2008	Metarhizium anisopliae ICIPE55	Metarhizium anisopliae	Metarhizium	fungi	NA	2005, from soil	NA	NA	non-local	novel	10	25	15	35	germination, growth and sporulation	Onsongo, S. K., Gichimu, B. M., Akutse, K. S., Dubois, T., & Mohamed, S. A. (2019). Performance of Three Isolates of Metarhizium Anisopliae and Their Virulence against Zeugodacus Cucurbitae under Different Temperature Regimes, with Global Extrapolation of Their Efficiency. Insects, 10(9), 270. https://doi.org/10.3390/insects10090270	species level
Bugeme et al., 2008	2008	Metarhizium anisopliae ICIPE59	Metarhizium anisopliae	Metarhizium	fungi	NA	2005, from Caterpillar	NA	NA	non-local	novel	10	25	15	35	germination, growth and sporulation	Onsongo, S. K., Gichimu, B. M., Akutse, K. S., Dubois, T., & Mohamed, S. A. (2019). Performance of Three Isolates of Metarhizium Anisopliae and Their Virulence against Zeugodacus Cucurbitae under Different Temperature Regimes, with Global Extrapolation of Their Efficiency. Insects, 10(9), 270. https://doi.org/10.3390/insects10090270	species level
Bugeme et al., 2009	2009	Metarhizium anisopliae ICIPE62	Metarhizium anisopliae	Metarhizium	fungi	NA	ICIPE Arthropod Germplasm Centre	NA	NA	non-local	novel	10	25	15	35	germination, growth and sporulation	Onsongo, S. K., Gichimu, B. M., Akutse, K. S., Dubois, T., & Mohamed, S. A. (2019). Performance of Three Isolates of Metarhizium Anisopliae and Their Virulence against Zeugodacus Cucurbitae under Different Temperature Regimes, with Global Extrapolation of Their Efficiency. Insects, 10(9), 270. https://doi.org/10.3390/insects10090270	species level
Bugeme et al., 2008	2008	Metarhizium anisopliae ICIPE7	Metarhizium anisopliae	Metarhizium	fungi	NA	1996, from Amblyomma variegatum	NA	NA	non-local	novel	10	25	15	35	germination, growth and sporulation	Onsongo, S. K., Gichimu, B. M., Akutse, K. S., Dubois, T., & Mohamed, S. A. (2019). Performance of Three Isolates of Metarhizium Anisopliae and Their Virulence against Zeugodacus Cucurbitae under Different Temperature Regimes, with Global Extrapolation of Their Efficiency. Insects, 10(9), 270. https://doi.org/10.3390/insects10090270	species level
Bugeme et al., 2009	2009	Metarhizium anisopliae ICIPE7	Metarhizium anisopliae	Metarhizium	fungi	NA	ICIPE Arthropod Germplasm Centre	NA	NA	non-local	novel	10	25	15	35	germination, growth and sporulation	Onsongo, S. K., Gichimu, B. M., Akutse, K. S., Dubois, T., & Mohamed, S. A. (2019). Performance of Three Isolates of Metarhizium Anisopliae and Their Virulence against Zeugodacus Cucurbitae under Different Temperature Regimes, with Global Extrapolation of Their Efficiency. Insects, 10(9), 270. https://doi.org/10.3390/insects10090270	species level
Bugeme et al., 2008	2008	Metarhizium anisopliae ICIPE78	Metarhizium anisopliae	Metarhizium	fungi	NA	1990, from Temnoschoita nigroplagiata	NA	NA	non-local	novel	10	25	15	35	germination, growth and sporulation	Onsongo, S. K., Gichimu, B. M., Akutse, K. S., Dubois, T., & Mohamed, S. A. (2019). Performance of Three Isolates of Metarhizium Anisopliae and Their Virulence against Zeugodacus Cucurbitae under Different Temperature Regimes, with Global Extrapolation of Their Efficiency. Insects, 10(9), 270. https://doi.org/10.3390/insects10090270	species level
Bugeme et al., 2009	2009	Metarhizium anisopliae ICIPE78	Metarhizium anisopliae	Metarhizium	fungi	NA	ICIPE Arthropod Germplasm Centre	NA	NA	non-local	novel	10	25	15	35	germination, growth and sporulation	Onsongo, S. K., Gichimu, B. M., Akutse, K. S., Dubois, T., & Mohamed, S. A. (2019). Performance of Three Isolates of Metarhizium Anisopliae and Their Virulence against Zeugodacus Cucurbitae under Different Temperature Regimes, with Global Extrapolation of Their Efficiency. Insects, 10(9), 270. https://doi.org/10.3390/insects10090270	species level
Bugeme et al., 2008	2008	Metarhizium anisopliae ICIPE8	Metarhizium anisopliae	Metarhizium	fungi	NA	1990, from Galleria mellonella	NA	NA	non-local	novel	10	25	15	35	germination, growth and sporulation	Onsongo, S. K., Gichimu, B. M., Akutse, K. S., Dubois, T., & Mohamed, S. A. (2019). Performance of Three Isolates of Metarhizium Anisopliae and Their Virulence against Zeugodacus Cucurbitae under Different Temperature Regimes, with Global Extrapolation of Their Efficiency. Insects, 10(9), 270. https://doi.org/10.3390/insects10090270	species level
Bugeme et al., 2009	2009	Metarhizium anisopliae ICIPE8	Metarhizium anisopliae	Metarhizium	fungi	NA	ICIPE Arthropod Germplasm Centre	NA	NA	non-local	novel	10	25	15	35	germination, growth and sporulation	Onsongo, S. K., Gichimu, B. M., Akutse, K. S., Dubois, T., & Mohamed, S. A. (2019). Performance of Three Isolates of Metarhizium Anisopliae and Their Virulence against Zeugodacus Cucurbitae under Different Temperature Regimes, with Global Extrapolation of Their Efficiency. Insects, 10(9), 270. https://doi.org/10.3390/insects10090270	species level
Bugeme et al., 2008	2008	Metarhizium anisopliae ICIPE84	Metarhizium anisopliae	Metarhizium	fungi	NA	2003, from Onitacris turbidda cavroisi	NA	NA	non-local	novel	10	25	15	35	germination, growth and sporulation	Onsongo, S. K., Gichimu, B. M., Akutse, K. S., Dubois, T., & Mohamed, S. A. (2019). Performance of Three Isolates of Metarhizium Anisopliae and Their Virulence against Zeugodacus Cucurbitae under Different Temperature Regimes, with Global Extrapolation of Their Efficiency. Insects, 10(9), 270. https://doi.org/10.3390/insects10090270	species level
Bugeme et al., 2009	2009	Metarhizium anisopliae ICIPE84	Metarhizium anisopliae	Metarhizium	fungi	NA	ICIPE Arthropod Germplasm Centre	NA	NA	non-local	novel	10	25	15	35	germination, growth and sporulation	Onsongo, S. K., Gichimu, B. M., Akutse, K. S., Dubois, T., & Mohamed, S. A. (2019). Performance of Three Isolates of Metarhizium Anisopliae and Their Virulence against Zeugodacus Cucurbitae under Different Temperature Regimes, with Global Extrapolation of Their Efficiency. Insects, 10(9), 270. https://doi.org/10.3390/insects10090270	species level
Garcia et al., 2016	2016	Metarhizium anisopliae URPE-11	Metarhizium anisopliae	Metarhizium	fungi	NA		NA	NA	non-local	novel	15	25	15	35	germination, growth and sporulation	Onsongo, S. K., Gichimu, B. M., Akutse, K. S., Dubois, T., & Mohamed, S. A. (2019). Performance of Three Isolates of Metarhizium Anisopliae and Their Virulence against Zeugodacus Cucurbitae under Different Temperature Regimes, with Global Extrapolation of Their Efficiency. Insects, 10(9), 270. https://doi.org/10.3390/insects10090270	species level
Ferguson and Sinclair 2020	2020	Metarhizium brunneum	Metarhizium brunneum	Metarhizium	fungi	Canada	Saint Catharines	43.1594	-79.2469	non-local from natural system	semi-established	9	25 (25-30)	unknown	unknown	in vitro growth	Couceiro JC, Fatoretto MB, Demétrio CGB, Meyling NV and Delalibera Í Jr (2021) UV-B Radiation Tolerance and Temperature-Dependent Activity Within the Entomopathogenic Fungal Genus Metarhizium in Brazil. Front. Fungal Biol. 2:645737. doi: 10.3389/ffunb.2021.645737
Ferguson and Sinclair 2020	2020	Metarhizium brunneum	Metarhizium brunneum	Metarhizium	fungi	Canada	Saint Catharines	43.1594	-79.2469	non-local from natural system	semi-established	9	25 (25-30)	unknown	unknown	in vitro growth	Couceiro JC, Fatoretto MB, Demétrio CGB, Meyling NV and Delalibera Í Jr (2021) UV-B Radiation Tolerance and Temperature-Dependent Activity Within the Entomopathogenic Fungal Genus Metarhizium in Brazil. Front. Fungal Biol. 2:645737. doi: 10.3389/ffunb.2021.645737
Tesfaye and Seyoum, 2010	2010	Metarhizium MM	Metarhizium MM	Metarhizium	fungi	Kenya	NA	-0.437	34.206	non-local	novel	6	unknown	unknown	unknown	NA	NA	NA
Tesfaye et al. 2014	2014	Metarhizium MM	Metarhizium MM	Metarhizium	fungi	Ethiopia	Arba Minch	-0.437	34.206	non-local	novel	6	unknown	unknown	unknown	NA	NA	NA
Wekesa et al., 2010	2010	Neozygites floridana (Piracicaba)	Neozygites floridana	Neozygites	fungi	Brazil	Piracicaba	-14.235	-51.925	non-local from natural system	semi-established	7	25, 29	unknown	unknown	germination rates optimal at 25 and sporulation rates optimal at 29	Wekesa, V. W., Moraes, G. J., Ortega, E. M., & Delalibera, I., Jr (2010). Effect of temperature on sporulation of Neozygites floridana isolates from different climates and their virulence against the tomato red spider mite, Tetranychus evansi. Journal of invertebrate pathology, 103(1), 36–42. https://doi.org/10.1016/j.jip.2009.10.003	species level
Wekesa et al., 2010	2010	Neozygites floridana (Recife)	Neozygites floridana	Neozygites	fungi	Brazil	Recife, state of Pernambuco	-14.235	-51.925	non-local from natural system	semi-established	7	25, 29	unknown	unknown	germination rates optimal at 25 and sporulation rates optimal at 29	Wekesa, V. W., Moraes, G. J., Ortega, E. M., & Delalibera, I., Jr (2010). Effect of temperature on sporulation of Neozygites floridana isolates from different climates and their virulence against the tomato red spider mite, Tetranychus evansi. Journal of invertebrate pathology, 103(1), 36–42. https://doi.org/10.1016/j.jip.2009.10.003	species level
Wekesa et al., 2010	2010	Neozygites floridana (Vipos)	Neozygites floridana	Neozygites	fungi	Argentina	Vipos, Tucum√°n province	-26.481	-65.347	non-local	novel	7	25, 29	unknown	unknown	germination rates optimal at 25 and sporulation rates optimal at 29	Wekesa, V. W., Moraes, G. J., Ortega, E. M., & Delalibera, I., Jr (2010). Effect of temperature on sporulation of Neozygites floridana isolates from different climates and their virulence against the tomato red spider mite, Tetranychus evansi. Journal of invertebrate pathology, 103(1), 36–42. https://doi.org/10.1016/j.jip.2009.10.003	species level
Rao et al., 2006	2006	Nomuraea rileyi (HNr)	Nomuraea rileyi	Nomuraea	fungi	India	Guntur district	16.3142	80.435	non-local	novel	10	25	5	35	optimum temperature for mycelial growth and sporulation was 25°C	C. M. Ignoffo, C. Garcia, D. L. Hostetter, Effects of Temperature on Growth and Sporulation of the Entomopathogenic Fungus Nomuraea rileyi, Environmental Entomology, Volume 5, Issue 5, 1 October 1976, Pages 935–936, https://doi.org/10.1093/ee/5.5.935	species level
Rao et al., 2006	2006	Nomuraea rileyi (LNr)	Nomuraea rileyi	Nomuraea	fungi	India	Guntur district	16.3142	80.435	non-local	novel	10	25	5	35	optimum temperature for mycelial growth and sporulation was 25°C	C. M. Ignoffo, C. Garcia, D. L. Hostetter, Effects of Temperature on Growth and Sporulation of the Entomopathogenic Fungus Nomuraea rileyi, Environmental Entomology, Volume 5, Issue 5, 1 October 1976, Pages 935–936, https://doi.org/10.1093/ee/5.5.935	species level
Kirk et al., 2018	2018	Ordospora colligata	Ordospora colligata	Ordospora	fungi	Finland	Tvar-minne Archipelago	60.3	21	local	established	6.3	19	unknown	unknown	optimal performance (growth, reproduction, infection)	Charlotte Kunze, Pepijn Luijckx, Andrew L Jackson, Ian Donohue (2022) Alternate patterns of temperature variation bring about very different disease outcomes at different mean temperatures eLife 11:e72861 https://doi.org/10.7554/eLife.72861
Delisle et al., 2018	2018	Ostreid herpesvirus (OsHV-1)	Ostreid herpesvirus	Ostreid herpesvirus	virus	NA	NA	NA	NA	local	established	3	26	21	unknown	virus, virulence and infectivity	Delisle, L., Petton, B., Burguin, J. F., Morga, B., Corporeau, C., & Pernet, F. (2018). Temperature modulate disease susceptibility of the Pacific oyster Crassostrea gigas and virulence of the Ostreid herpesvirus type 1. Fish & shellfish immunology, 80, 71–79. https://doi.org/10.1016/j.fsi.2018.05.056
Yeo et al., 2003	2003	Paecilomyces fumosoroseus (Z11)	Paecilomyces fumosoroseus	Paecilomyces	fungi	Switzerland	NA	47	8	non-local	novel	9	20-30	unknown	unknown	vegetative growth	Vidal, C., Fargues, J., &#38; Lacey, L. A. (1997). Intraspecific Variability ofPaecilomyces fumosoroseus:Effect of Temperature on Vegetative Growth. Journal of Invertebrate Pathology, 70(1), 18–26. https://doi.org/10.1006/JIPA.1997.4658	species level
Yeo et al., 2003	2003	Paecilomyces fumosoroseus (Z11)	Paecilomyces fumosoroseus	Paecilomyces	fungi	Switzerland	NA	47	8	non-local	novel	9	20-30	unknown	unknown	vegetative growth	Vidal, C., Fargues, J., &#38; Lacey, L. A. (1997). Intraspecific Variability ofPaecilomyces fumosoroseus:Effect of Temperature on Vegetative Growth. Journal of Invertebrate Pathology, 70(1), 18–26. https://doi.org/10.1006/JIPA.1997.4658	species level
Yeo et al., 2003	2003	Paecilomyces fumosoroseus (Z11)	Paecilomyces fumosoroseus	Paecilomyces	fungi	Switzerland	NA	47	8	non-local	novel	9	20-30	unknown	unknown	vegetative growth	Vidal, C., Fargues, J., &#38; Lacey, L. A. (1997). Intraspecific Variability ofPaecilomyces fumosoroseus:Effect of Temperature on Vegetative Growth. Journal of Invertebrate Pathology, 70(1), 18–26. https://doi.org/10.1006/JIPA.1997.4658	species level
Yeo et al., 2003	2003	Paecilomyces fumosoroseus (Z11)	Paecilomyces fumosoroseus	Paecilomyces	fungi	Switzerland	NA	47	8	non-local	novel	9	20-30	unknown	unknown	vegetative growth	Vidal, C., Fargues, J., &#38; Lacey, L. A. (1997). Intraspecific Variability ofPaecilomyces fumosoroseus:Effect of Temperature on Vegetative Growth. Journal of Invertebrate Pathology, 70(1), 18–26. https://doi.org/10.1006/JIPA.1997.4658	species level
Vale et al., 2008	2008	Pasteuria ramosa	Pasteuria ramosa	Pasteuria	bacteria	Germany	Gaazerfeld	54.909	8.3098	local	established	45	unknown	unknown	unknown	NA	NA	NA
Vale and Little, 2009	2009	Pasteuria ramosa	Pasteuria ramosa	Pasteuria	bacteria	Germany	Gaazerfeld	54.909	8.3098	local	established	45	unknown	unknown	unknown	NA	NA	NA
Huang et al., 2015	2015	Penicillium marneffei ((WT) F4; CBS 119456)	Penicillium marneffei	Penicillium	fungi	Thailand	Dr. Aksarakorn Kummasook; WT strain	15.87	100.993	non-local	novel	5	17-28	unknown	unknown	mold growth	Pruksaphon, K., Nosanchuk, J. D., Ratanabanangkoon, K., &#38; Youngchim, S. (2022). Talaromyces marneffei Infection: Virulence, Intracellular Lifestyle and Host Defense Mechanisms. Journal of Fungi 2022, Vol. 8, Page 200, 8(2), 200. https://doi.org/10.3390/JOF8020200	species level
Huang et al., 2015	2015	Penicillium marneffei (strain 486)	Penicillium marneffei	Penicillium	fungi	NA	clinical strain	NA	NA	non-local	novel	7	17-28	unknown	unknown	mold growth	Pruksaphon, K., Nosanchuk, J. D., Ratanabanangkoon, K., &#38; Youngchim, S. (2022). Talaromyces marneffei Infection: Virulence, Intracellular Lifestyle and Host Defense Mechanisms. Journal of Fungi 2022, Vol. 8, Page 200, 8(2), 200. https://doi.org/10.3390/JOF8020200	species level
Huang et al., 2015	2015	Penicillium marneffei (strain 570)	Penicillium marneffei	Penicillium	fungi	NA	clinical strain	NA	NA	non-local	novel	7	17-28	unknown	unknown	mold growth	Pruksaphon, K., Nosanchuk, J. D., Ratanabanangkoon, K., &#38; Youngchim, S. (2022). Talaromyces marneffei Infection: Virulence, Intracellular Lifestyle and Host Defense Mechanisms. Journal of Fungi 2022, Vol. 8, Page 200, 8(2), 200. https://doi.org/10.3390/JOF8020200	species level
Waki and Yoshinaga, 2015	2015	Perkinsus olseni	Perkinsus olseni	Perkinsus	bacteria	NA	NA	NA	NA	non-local from natural system	semi-established	28.5	15-32	unknown	unknown	sporulation	La Peyre, M., Casas, S., & La Peyre, J. (2006). Salinity effects on viability, metabolic activity and proliferation of three Perkinsus species. Diseases of aquatic organisms, 71(1), 59–74. https://doi.org/10.3354/dao071059
Lopez et al., 2017	2017	Pseudomonas baetica	Pseudomonas baetica	Pseudomonas	bacteria	Spain	Huelva	37.25	-6.95	non-local	novel	10	20-25	4	30	in vitro growth	https://bacdive.dsmz.de/strain/13189
Lopez et al., 2017	2017	Pseudomonas baetica	Pseudomonas baetica	Pseudomonas	bacteria	Spain	Huelva	37.25	-6.95	non-local from natural system	semi-established	10	20-25	4	30	in vitro growth	https://bacdive.dsmz.de/strain/13189
Lopez et al., 2017	2017	Pseudomonas baetica	Pseudomonas baetica	Pseudomonas	bacteria	Spain	Huelva	37.25	-6.95	non-local	novel	10	20-25	4	30	in vitro growth	https://bacdive.dsmz.de/strain/13189
Lopez et al., 2017	2017	Pseudomonas baetica	Pseudomonas baetica	Pseudomonas	bacteria	Spain	Huelva	37.25	-6.95	non-local	novel	10	20-25	4	30	in vitro growth	https://bacdive.dsmz.de/strain/13189
Lopez et al., 2017	2017	Pseudomonas baetica	Pseudomonas baetica	Pseudomonas	bacteria	Spain	Huelva	37.25	-6.95	non-local	novel	10	20-25	4	30	in vitro growth	https://bacdive.dsmz.de/strain/13189
Petersen and Tisa, 2012	2012	Serratia marcescens (Db11)	Serratia marcescens	Serratia	bacteria	NA		NA	NA	non-local	novel	7	25-37	5	40	growth	Petersen, L. M., & Tisa, L. S. (2012). Influence of temperature on the physiology and virulence of the insect pathogen Serratia sp. Strain SCBI. Applied and environmental microbiology, 78(24), 8840–8844. https://doi.org/10.1128/AEM.02580-12	strain level
Petersen and Tisa, 2012	2012	Serratia marcescens (Db11)	Serratia marcescens	Serratia	bacteria	NA		NA	NA	non-local	novel	7	25-37	5	40	growth	Petersen, L. M., & Tisa, L. S. (2012). Influence of temperature on the physiology and virulence of the insect pathogen Serratia sp. Strain SCBI. Applied and environmental microbiology, 78(24), 8840–8844. https://doi.org/10.1128/AEM.02580-12	strain level
Petersen and Tisa, 2012	2012	Serratia sp. (SCBI)	Serratia sp.	Serratia	bacteria	NA		NA	NA	non-local	novel	7	28	unknown	unknown	growth	Petersen, L. M., & Tisa, L. S. (2012). Influence of temperature on the physiology and virulence of the insect pathogen Serratia sp. Strain SCBI. Applied and environmental microbiology, 78(24), 8840–8844. https://doi.org/10.1128/AEM.02580-12	strain level
Petersen and Tisa, 2012	2012	Serratia sp. (SCBI)	Serratia sp.	Serratia	bacteria	NA		NA	NA	non-local	novel	7	28	unknown	unknown	growth	Petersen, L. M., & Tisa, L. S. (2012). Influence of temperature on the physiology and virulence of the insect pathogen Serratia sp. Strain SCBI. Applied and environmental microbiology, 78(24), 8840–8844. https://doi.org/10.1128/AEM.02580-12	strain level
Grewal et al., 1996	1996	Steinernema anomali	Steinernema anomali	Steinernema	nematoda	Russia	Riazan	55.7512	37.6184	non-local	novel	10	unknown	unknown	unknown	NA	NA	NA
Aatif et al., 2020	2020	Steinernema aticum	Steinernema aticum	Steinernema	nematoda	NA	Plant Pathology, University of Agriculture, Faisalabad, Pakistan	NA	NA	non-local	novel	9	unknown	unknown	unknown	NA	NA	NA
Aatif et al., 2020	2020	Steinernema aticum	Steinernema aticum	Steinernema	nematoda	NA	Plant Pathology, University of Agriculture, Faisalabad, Pakistan	NA	NA	non-local	novel	9	unknown	unknown	unknown	NA	NA	NA
Ogretmen et al., 2020	2020	Steinernema bicornotum (MGZ-4-S)	Steinernema bicornotum	Steinernema	nematoda	Turkey	37'26'47'' N, 36'10'39''E	38.6404	34.8463	non-local	novel	21	unknown	unknown	unknown	NA	NA	NA
Aatif et al., 2020	2020	Steinernema carpocaps	Steinernema carpocaps	Steinernema	nematoda	NA	Plant Pathology, University of Agriculture, Faisalabad, Pakistan	NA	NA	non-local	novel	9	25	unknown	unknown	in vitro maximum yields	Hirao, A., & Ehlers, R. U. (2009). Effect of temperature on the development of Steinernema carpocapsae and Steinernema feltiae (Nematoda: Rhabditida) in liquid culture. Applied microbiology and biotechnology, 84(6), 1061–1067. https://doi.org/10.1007/s00253-009-2035-3
Aatif et al., 2020	2020	Steinernema carpocaps	Steinernema carpocaps	Steinernema	nematoda	NA	Plant Pathology, University of Agriculture, Faisalabad, Pakistan	NA	NA	non-local	novel	9	25	unknown	unknown	in vitro maximum yields	Hirao, A., & Ehlers, R. U. (2009). Effect of temperature on the development of Steinernema carpocapsae and Steinernema feltiae (Nematoda: Rhabditida) in liquid culture. Applied microbiology and biotechnology, 84(6), 1061–1067. https://doi.org/10.1007/s00253-009-2035-3
Ogretmen et al., 2020	2020	Steinernema carpocapsae (E-76)	Steinernema carpocapsae	Steinernema	nematoda	Turkey	37'26'47'' N, 36'10'39''E	38.6404	34.8463	non-local	novel	21	25	unknown	unknown	in vitro maximum yields	Hirao, A., & Ehlers, R. U. (2009). Effect of temperature on the development of Steinernema carpocapsae and Steinernema feltiae (Nematoda: Rhabditida) in liquid culture. Applied microbiology and biotechnology, 84(6), 1061–1067. https://doi.org/10.1007/s00253-009-2035-3
Shaurub et al., 2015	2015	Steinernema carpocapsae ALL	Steinernema carpocapsae	Steinernema	nematoda	Egypt	Horticulture Insect Department, Ministry of Agriculture	31.2058	29.9245	non-local	novel	NA	25	unknown	unknown	in vitro maximum yields	Hirao, A., & Ehlers, R. U. (2009). Effect of temperature on the development of Steinernema carpocapsae and Steinernema feltiae (Nematoda: Rhabditida) in liquid culture. Applied microbiology and biotechnology, 84(6), 1061–1067. https://doi.org/10.1007/s00253-009-2035-3
Del Valle et al., 2014	2014	Steinernema diaprepesi	Steinernema diaprepesi	Steinernema	nematoda	Argentina	Albard√≥n Costero Santafesin, near San Javier River, SantaFe	-26.481	-65.347	non-local	novel	6	20-25	10	40	optimum temperature for reproduction	del Valle, E. E., Balbi, E. I., Lax, P., Rondán Dueñas, J., &#38; Doucet, M. E. (2014). Ecological aspects of an isolate of Steinernema diaprepesi (Rhabditida: Steinernematidae) from Argentina. Biocontrol Science and Technology, 24(6), 690–704. https://doi.org/10.1080/09583157.2014.890171
Trdan et al., 2009	2009	Steinernema feltiae	Steinernema feltiae	Steinernema	nematoda	NA	Jackson & Klein	NA	NA	non-local	novel	7	14-26	unknown	unknown	performance	https://www.koppert.com/news/2021/extended-season-for-nematode-biocontrol-with-entonem/
Long et al., 2000	2000	Steinernema feltiae	Steinernema feltiae	Steinernema	nematoda	NA	MicroBio Ltd, Littlehampton	NA	NA	non-local	novel	17.5	14-26	unknown	unknown	performance	https://www.koppert.com/news/2021/extended-season-for-nematode-biocontrol-with-entonem/
Long et al., 2000	2000	Steinernema feltiae	Steinernema feltiae	Steinernema	nematoda	NA	MicroBio Ltd, Littlehampton	NA	NA	non-local	novel	17.5	14-26	unknown	unknown	performance	https://www.koppert.com/news/2021/extended-season-for-nematode-biocontrol-with-entonem/
Long et al., 2000	2000	Steinernema feltiae	Steinernema feltiae	Steinernema	nematoda	NA	MicroBio Ltd, Littlehampton	NA	NA	non-local	novel	17.5	14-26	unknown	unknown	performance	https://www.koppert.com/news/2021/extended-season-for-nematode-biocontrol-with-entonem/
Yuksel et al., 2019	2019	Steinernema feltiae (√úTP-5)	Steinernema feltiae	Steinernema	nematoda	Turkey	Cappadocia region of Turkey	38.6404	34.8463	non-local	novel	8	14-26	unknown	unknown	performance	https://www.koppert.com/news/2021/extended-season-for-nematode-biocontrol-with-entonem/	species level
Yuksel et al., 2019	2019	Steinernema feltiae (√úTP-5)	Steinernema feltiae	Steinernema	nematoda	Turkey	Cappadocia region of Turkey	38.6404	34.8463	non-local	novel	8	14-26	unknown	unknown	performance	https://www.koppert.com/news/2021/extended-season-for-nematode-biocontrol-with-entonem/	species level
Yuksel et al., 2019	2019	Steinernema feltiae (√úTP-5)	Steinernema feltiae	Steinernema	nematoda	Turkey	Cappadocia region of Turkey	38.6404	34.8463	non-local	novel	4	14-26	unknown	unknown	performance	https://www.koppert.com/news/2021/extended-season-for-nematode-biocontrol-with-entonem/	species level
Yuksel et al., 2019	2019	Steinernema feltiae (DDKB-17)	Steinernema feltiae	Steinernema	nematoda	Turkey	Cappadocia region of Turkey	38.6404	34.8463	non-local	novel	8	14-26	unknown	unknown	performance	https://www.koppert.com/news/2021/extended-season-for-nematode-biocontrol-with-entonem/	species level
Yuksel et al., 2019	2019	Steinernema feltiae (DDKB-17)	Steinernema feltiae	Steinernema	nematoda	Turkey	Cappadocia region of Turkey	38.6404	34.8463	non-local	novel	8	14-26	unknown	unknown	performance	https://www.koppert.com/news/2021/extended-season-for-nematode-biocontrol-with-entonem/	species level
Yuksel et al., 2019	2019	Steinernema feltiae (DDKB-17)	Steinernema feltiae	Steinernema	nematoda	Turkey	Cappadocia region of Turkey	38.6404	34.8463	non-local	novel	4	14-26	unknown	unknown	performance	https://www.koppert.com/news/2021/extended-season-for-nematode-biocontrol-with-entonem/	species level
Ogretmen et al., 2020	2020	Steinernema feltiae (KCS-4-S)	Steinernema feltiae	Steinernema	nematoda	Turkey	36'61'80'' N, 35'84'38''D	38.6404	34.8463	non-local	novel	21	14-26	unknown	unknown	performance	https://www.koppert.com/news/2021/extended-season-for-nematode-biocontrol-with-entonem/	species level
Long et al., 2000	2000	Steinernema kraussei L017	Steinernema kraussei	Steinernema	nematoda	NA	Horticulture Research International	NA	NA	non-local	novel	17.5	25	5	30	performance	https://www.biobestgroup.com/en/biobest/products/biological-pest-control-4463/beneficial-nematodes-4487/kraussei-system-4623/; Hirao, A., & Ehlers, R. U. (2009). Effect of temperature on the development of Steinernema carpocapsae and Steinernema feltiae (Nematoda: Rhabditida) in liquid culture. Applied microbiology and biotechnology, 84(6), 1061–1067. https://doi.org/10.1007/s00253-009-2035-3	species level
Long et al., 2000	2000	Steinernema kraussei L017	Steinernema kraussei	Steinernema	nematoda	NA	Horticulture Research International	NA	NA	non-local	novel	17.5	25	5	30	performance	https://www.biobestgroup.com/en/biobest/products/biological-pest-control-4463/beneficial-nematodes-4487/kraussei-system-4623/; Hirao, A., & Ehlers, R. U. (2009). Effect of temperature on the development of Steinernema carpocapsae and Steinernema feltiae (Nematoda: Rhabditida) in liquid culture. Applied microbiology and biotechnology, 84(6), 1061–1067. https://doi.org/10.1007/s00253-009-2035-3	species level
Long et al., 2000	2000	Steinernema kraussei L017	Steinernema kraussei	Steinernema	nematoda	NA	Horticulture Research International	NA	NA	non-local	novel	17.5	25	5	30	performance	https://www.biobestgroup.com/en/biobest/products/biological-pest-control-4463/beneficial-nematodes-4487/kraussei-system-4623/; Hirao, A., & Ehlers, R. U. (2009). Effect of temperature on the development of Steinernema carpocapsae and Steinernema feltiae (Nematoda: Rhabditida) in liquid culture. Applied microbiology and biotechnology, 84(6), 1061–1067. https://doi.org/10.1007/s00253-009-2035-3	species level
Long et al., 2000	2000	Steinernema kraussei L137	Steinernema kraussei	Steinernema	nematoda	NA	Horticulture Research International	NA	NA	non-local	novel	17.5	25	5	30	performance	https://www.biobestgroup.com/en/biobest/products/biological-pest-control-4463/beneficial-nematodes-4487/kraussei-system-4623/; Hirao, A., & Ehlers, R. U. (2009). Effect of temperature on the development of Steinernema carpocapsae and Steinernema feltiae (Nematoda: Rhabditida) in liquid culture. Applied microbiology and biotechnology, 84(6), 1061–1067. https://doi.org/10.1007/s00253-009-2035-3	species level
Long et al., 2000	2000	Steinernema kraussei L137	Steinernema kraussei	Steinernema	nematoda	NA	Horticulture Research International	NA	NA	non-local	novel	17.5	25	5	30	performance	https://www.biobestgroup.com/en/biobest/products/biological-pest-control-4463/beneficial-nematodes-4487/kraussei-system-4623/; Hirao, A., & Ehlers, R. U. (2009). Effect of temperature on the development of Steinernema carpocapsae and Steinernema feltiae (Nematoda: Rhabditida) in liquid culture. Applied microbiology and biotechnology, 84(6), 1061–1067. https://doi.org/10.1007/s00253-009-2035-3	species level
Long et al., 2000	2000	Steinernema kraussei L137	Steinernema kraussei	Steinernema	nematoda	NA	Horticulture Research International	NA	NA	non-local	novel	17.5	25	5	30	performance	https://www.biobestgroup.com/en/biobest/products/biological-pest-control-4463/beneficial-nematodes-4487/kraussei-system-4623/; Hirao, A., & Ehlers, R. U. (2009). Effect of temperature on the development of Steinernema carpocapsae and Steinernema feltiae (Nematoda: Rhabditida) in liquid culture. Applied microbiology and biotechnology, 84(6), 1061–1067. https://doi.org/10.1007/s00253-009-2035-3	species level
Shaurub et al., 2015	2015	Steinernema riobrave ML29	Steinernema riobrave	Steinernema	nematoda	Egypt	Horticulture Insect Department, Ministry of Agriculture	31.2058	29.9245	non-local	novel	NA	25	15	35	development and infection	life cycle of Steinernema abbasi and S. riobrave in Galleria mellonella. (n.d.). Retrieved October 3, 2022, from https://agris.fao.org/agris-search/search.do?recordID=US201302943572	species level
Phuoc et al. 2021	2021	Streptococcus agalactiae (010103)	Streptococcus agalactiae	Streptococcus	bacteria	Vietnam	Mekong river, Dong Thap	10.678	105.5	non-local from natural system	semi-established	14	30	5	45	in vitro growth	Laith, A. A., Ambak, M. A., Hassan, M., Sheriff, S. M., Nadirah, M., Draman, A. S., Wahab, W., Ibrahim, W. N., Aznan, A. S., Jabar, A., & Najiah, M. (2017). Molecular identification and histopathological study of natural Streptococcus agalactiae infection in hybrid tilapia (Oreochromis niloticus). Veterinary world, 10(1), 101–111. https://doi.org/10.14202/vetworld.2017.101-111	species level
Phuoc et al. 2021	2021	Streptococcus agalactiae (020201)	Streptococcus agalactiae	Streptococcus	bacteria	Vietnam	Mekong river, An Giang	10.851	105.103	non-local from natural system	semi-established	14	30	5	45	in vitro growth	Laith, A. A., Ambak, M. A., Hassan, M., Sheriff, S. M., Nadirah, M., Draman, A. S., Wahab, W., Ibrahim, W. N., Aznan, A. S., Jabar, A., & Najiah, M. (2017). Molecular identification and histopathological study of natural Streptococcus agalactiae infection in hybrid tilapia (Oreochromis niloticus). Veterinary world, 10(1), 101–111. https://doi.org/10.14202/vetworld.2017.101-111	species level
Phuoc et al. 2021	2021	Streptococcus agalactiae (040101)	Streptococcus agalactiae	Streptococcus	bacteria	Vietnam	Perfume river, Thua Thien Hue	16.409	107.677	non-local from natural system	semi-established	14	30	5	45	in vitro growth	Laith, A. A., Ambak, M. A., Hassan, M., Sheriff, S. M., Nadirah, M., Draman, A. S., Wahab, W., Ibrahim, W. N., Aznan, A. S., Jabar, A., & Najiah, M. (2017). Molecular identification and histopathological study of natural Streptococcus agalactiae infection in hybrid tilapia (Oreochromis niloticus). Veterinary world, 10(1), 101–111. https://doi.org/10.14202/vetworld.2017.101-111	species level
Sepahi et al. 2013	2013	Streptococcus agalactiae (RTCC2051)	Streptococcus agalactiae	Streptococcus	bacteria	lab	NA	NA	NA	non-local	novel	14	30	5	45	in vitro growth	Laith, A. A., Ambak, M. A., Hassan, M., Sheriff, S. M., Nadirah, M., Draman, A. S., Wahab, W., Ibrahim, W. N., Aznan, A. S., Jabar, A., & Najiah, M. (2017). Molecular identification and histopathological study of natural Streptococcus agalactiae infection in hybrid tilapia (Oreochromis niloticus). Veterinary world, 10(1), 101–111. https://doi.org/10.14202/vetworld.2017.101-111	species level
Chideroli et al., 2017	2017	Streptococcus agalactiae (S73)	Streptococcus agalactiae	Streptococcus	bacteria	Brazil	northeastern Brazil	-14.235	-51.925	non-local from natural system	semi-established	10	30	5	45	in vitro growth	Laith, A. A., Ambak, M. A., Hassan, M., Sheriff, S. M., Nadirah, M., Draman, A. S., Wahab, W., Ibrahim, W. N., Aznan, A. S., Jabar, A., & Najiah, M. (2017). Molecular identification and histopathological study of natural Streptococcus agalactiae infection in hybrid tilapia (Oreochromis niloticus). Veterinary world, 10(1), 101–111. https://doi.org/10.14202/vetworld.2017.101-111	species level
Chideroli et al., 2017	2017	Streptococcus agalactiae (S83)	Streptococcus agalactiae	Streptococcus	bacteria	Brazil	northeastern Brazil	-14.235	-51.925	non-local from natural system	semi-established	10	30	5	45	in vitro growth	Laith, A. A., Ambak, M. A., Hassan, M., Sheriff, S. M., Nadirah, M., Draman, A. S., Wahab, W., Ibrahim, W. N., Aznan, A. S., Jabar, A., & Najiah, M. (2017). Molecular identification and histopathological study of natural Streptococcus agalactiae infection in hybrid tilapia (Oreochromis niloticus). Veterinary world, 10(1), 101–111. https://doi.org/10.14202/vetworld.2017.101-111	species level
Rodrigues et al., 2016	2016	Trypanosoma rangeli (passaged)	Trypanosoma rangeli	Trypanosoma	euglenozoa	Columbia		4.62434	-74.0636	non-local from natural system	semi-established	30	27	unknown	unknown	in vitro growth	Ferreira, R.C., Teixeira, C.F., de Sousa, V.F.A. et al. Effect of temperature and vector nutrition on the development and multiplication of Trypanosoma rangeli in Rhodnius prolixus. Parasitol Res 117, 1737–1744 (2018). https://doi.org/10.1007/s00436-018-5854-2
Ushijima et al., 2018	2018	V. tasmaniensis LGP32	Vibrio. tasmaniensis	Vibrio	bacteria	France	Atlantic coast of France	43.2	5.4	non-local from natural system	semi-established	3	unknown	unknown	unknown	NA	NA	NA
Yeo et al., 2003	2003	Verticillium lecanii (HRI 1.72)	Verticillium lecanii	Verticillium	fungi	UK	NA	55.6905	-2.3356	non-local	novel	9	20-25	unknown	unknown	in vitro growth	Davidson, G., Phelps, K., Sunderland, K. D., Pell, J. K., Ball, B. V., Shaw, K. E., & Chandler, D. (2003). Study of temperature-growth interactions of entomopathogenic fungi with potential for control of Varroa destructor (Acari: Mesostigmata) using a nonlinear model of poikilotherm development. Journal of applied microbiology, 94(5), 816–825. https://doi.org/10.1046/j.1365-2672.2003.01871.x	species level
Yeo et al., 2003	2003	Verticillium lecanii (HRI 1.72)	Verticillium lecanii	Verticillium	fungi	UK	NA	55.6905	-2.3356	non-local	novel	9	20-25	unknown	unknown	in vitro growth	Davidson, G., Phelps, K., Sunderland, K. D., Pell, J. K., Ball, B. V., Shaw, K. E., & Chandler, D. (2003). Study of temperature-growth interactions of entomopathogenic fungi with potential for control of Varroa destructor (Acari: Mesostigmata) using a nonlinear model of poikilotherm development. Journal of applied microbiology, 94(5), 816–825. https://doi.org/10.1046/j.1365-2672.2003.01871.x	species level
Yeo et al., 2003	2003	Verticillium lecanii (HRI 1.72)	Verticillium lecanii	Verticillium	fungi	UK	NA	55.6905	-2.3356	non-local	novel	9	20-25	unknown	unknown	in vitro growth	Davidson, G., Phelps, K., Sunderland, K. D., Pell, J. K., Ball, B. V., Shaw, K. E., & Chandler, D. (2003). Study of temperature-growth interactions of entomopathogenic fungi with potential for control of Varroa destructor (Acari: Mesostigmata) using a nonlinear model of poikilotherm development. Journal of applied microbiology, 94(5), 816–825. https://doi.org/10.1046/j.1365-2672.2003.01871.x	species level
Yeo et al., 2003	2003	Verticillium lecanii (HRI 1.72)	Verticillium lecanii	Verticillium	fungi	UK	NA	55.6905	-2.3356	non-local	novel	9	20-25	unknown	unknown	in vitro growth	Davidson, G., Phelps, K., Sunderland, K. D., Pell, J. K., Ball, B. V., Shaw, K. E., & Chandler, D. (2003). Study of temperature-growth interactions of entomopathogenic fungi with potential for control of Varroa destructor (Acari: Mesostigmata) using a nonlinear model of poikilotherm development. Journal of applied microbiology, 94(5), 816–825. https://doi.org/10.1046/j.1365-2672.2003.01871.x	species level
Yang et al. 2021	2021	Vibrio alginolyticus Cg5	Vibrio alginolyticus	Vibrio	bacteria	China	Rongcheng	37.131	122.434	non-local from natural system	semi-established	7	22-37	unknown	unknown	in vitro growth	Gu, D., Guo, M., Yang, M., Zhang, Y., Zhou, X., & Wang, Q. (2016). A σE-Mediated Temperature Gauge Controls a Switch from LuxR-Mediated Virulence Gene Expression to Thermal Stress Adaptation in Vibrio alginolyticus. PLoS pathogens, 12(6), e1005645. https://doi.org/10.1371/journal.ppat.1005645	species level
Bally and Garrabou, 2007	2007	Vibrio coralliilyticus (AG-1+ BLA-1+BLE-1+PA-1)	Vibrio coralliilyticus	Vibrio	bacteria	France	Riou Island, latitude 43'10.3000N; longitude 5'23.6200E	43.2	5.4	local	established	2	>27	unknown	unknown	infective above 27	Kimes, N. E., Grim, C. J., Johnson, W. R., Hasan, N. A., Tall, B. D., Kothary, M. H., Kiss, H., Munk, A. C., Tapia, R., Green, L., Detter, C., Bruce, D. C., Brettin, T. S., Colwell, R. R., & Morris, P. J. (2012). Temperature regulation of virulence factors in the pathogen Vibrio coralliilyticus. The ISME journal, 6(4), 835–846. https://doi.org/10.1038/ismej.2011.154	species level
Ushijima et al., 2018	2018	Vibrio coralliilyticus (BAA-450)	Vibrio coralliilyticus	Vibrio	bacteria	India	Zanzibar	16.3142	80.435	non-local	novel	3	>27	unknown	unknown	infective above 27	Kimes, N. E., Grim, C. J., Johnson, W. R., Hasan, N. A., Tall, B. D., Kothary, M. H., Kiss, H., Munk, A. C., Tapia, R., Green, L., Detter, C., Bruce, D. C., Brettin, T. S., Colwell, R. R., & Morris, P. J. (2012). Temperature regulation of virulence factors in the pathogen Vibrio coralliilyticus. The ISME journal, 6(4), 835–846. https://doi.org/10.1038/ismej.2011.154	species level
Ushijima et al., 2014	2014	Vibrio coralliilyticus (OCN008)	Vibrio coralliilyticus	Vibrio	bacteria	Hawaii	Kane‚Äòohe Bay	21.463	-157.81	non-local	novel	7	>27	unknown	unknown	infective above 27	Kimes, N. E., Grim, C. J., Johnson, W. R., Hasan, N. A., Tall, B. D., Kothary, M. H., Kiss, H., Munk, A. C., Tapia, R., Green, L., Detter, C., Bruce, D. C., Brettin, T. S., Colwell, R. R., & Morris, P. J. (2012). Temperature regulation of virulence factors in the pathogen Vibrio coralliilyticus. The ISME journal, 6(4), 835–846. https://doi.org/10.1038/ismej.2011.154	species level
Ushijima et al., 2018	2018	Vibrio coralliilyticus (OCN008)	Vibrio coralliilyticus	Vibrio	bacteria	USA	KƒÅne‚Äòohe Bay	41.733	-111.833	non-local	novel	3	>27	unknown	unknown	infective above 27	Kimes, N. E., Grim, C. J., Johnson, W. R., Hasan, N. A., Tall, B. D., Kothary, M. H., Kiss, H., Munk, A. C., Tapia, R., Green, L., Detter, C., Bruce, D. C., Brettin, T. S., Colwell, R. R., & Morris, P. J. (2012). Temperature regulation of virulence factors in the pathogen Vibrio coralliilyticus. The ISME journal, 6(4), 835–846. https://doi.org/10.1038/ismej.2011.154	species level
Ushijima et al., 2018	2018	Vibrio coralliilyticus (OCN014)	Vibrio coralliilyticus	Vibrio	bacteria	USA	Palmyra Atoll, Northern Line Islands	41.733	-111.833	non-local	novel	3	>27	unknown	unknown	infective above 27	Kimes, N. E., Grim, C. J., Johnson, W. R., Hasan, N. A., Tall, B. D., Kothary, M. H., Kiss, H., Munk, A. C., Tapia, R., Green, L., Detter, C., Bruce, D. C., Brettin, T. S., Colwell, R. R., & Morris, P. J. (2012). Temperature regulation of virulence factors in the pathogen Vibrio coralliilyticus. The ISME journal, 6(4), 835–846. https://doi.org/10.1038/ismej.2011.154	species level
Bally and Garrabou, 2007	2007	Vibrio coralliilyticus (PA-1)	Vibrio coralliilyticus	Vibrio	bacteria	France	Riou Island, latitude 43'10.3000N; longitude 5'23.6200E	43.2	5.4	local	established	2	>27	unknown	unknown	infective above 27	Kimes, N. E., Grim, C. J., Johnson, W. R., Hasan, N. A., Tall, B. D., Kothary, M. H., Kiss, H., Munk, A. C., Tapia, R., Green, L., Detter, C., Bruce, D. C., Brettin, T. S., Colwell, R. R., & Morris, P. J. (2012). Temperature regulation of virulence factors in the pathogen Vibrio coralliilyticus. The ISME journal, 6(4), 835–846. https://doi.org/10.1038/ismej.2011.154	species level
Ushijima et al., 2018	2018	Vibrio coralliilyticus (RE98)	Vibrio coralliilyticus	Vibrio	bacteria	USA	Netarts, OA	41.733	-111.833	non-local from natural system	semi-established	3	>27	unknown	unknown	infective above 27	Kimes, N. E., Grim, C. J., Johnson, W. R., Hasan, N. A., Tall, B. D., Kothary, M. H., Kiss, H., Munk, A. C., Tapia, R., Green, L., Detter, C., Bruce, D. C., Brettin, T. S., Colwell, R. R., & Morris, P. J. (2012). Temperature regulation of virulence factors in the pathogen Vibrio coralliilyticus. The ISME journal, 6(4), 835–846. https://doi.org/10.1038/ismej.2011.154	species level
Jiang et al., 2013	2013	Vibrio harveyi	Vibrio harveyi	Vibrio	bacteria	China	Zhangpu, Fujian (26C sea)	23.179	113.297	local	established	17	26	unknown	unknown	reproduction	Brehm, T.T., Berneking, L., Rohde, H. et al. Wound infection with Vibrio harveyi following a traumatic leg amputation after a motorboat propeller injury in Mallorca, Spain: a case report and review of literature. BMC Infect Dis 20, 104 (2020). https://doi.org/10.1186/s12879-020-4789-2	species level
Wei et al., 2019	2019	Vibrio harveyi (A2-1)	Vibrio harveyi	Vibrio	bacteria	China	Bohai sea	23.179	113.297	local	established	12	26	unknown	unknown	reproduction	Brehm, T.T., Berneking, L., Rohde, H. et al. Wound infection with Vibrio harveyi following a traumatic leg amputation after a motorboat propeller injury in Mallorca, Spain: a case report and review of literature. BMC Infect Dis 20, 104 (2020). https://doi.org/10.1186/s12879-020-4789-2	species level
Vezzulli et al., 2010	2010	Vibrio harveyi (TAV1)	Vibrio harveyi	Vibrio	bacteria		Ligurian Sea (N 44'03'13'', E 09'51'28'')	44.0536	9.858	local	established	8	26	unknown	unknown	reproduction	Brehm, T.T., Berneking, L., Rohde, H. et al. Wound infection with Vibrio harveyi following a traumatic leg amputation after a motorboat propeller injury in Mallorca, Spain: a case report and review of literature. BMC Infect Dis 20, 104 (2020). https://doi.org/10.1186/s12879-020-4789-2	species level
Vezzulli et al., 2010	2010	Vibrio harveyi (TAV24)	Vibrio harveyi	Vibrio	bacteria		Ligurian Sea (N 44'03'13'', E 09'51'28'')	44.0536	9.858	local	established	8	26	unknown	unknown	reproduction	Brehm, T.T., Berneking, L., Rohde, H. et al. Wound infection with Vibrio harveyi following a traumatic leg amputation after a motorboat propeller injury in Mallorca, Spain: a case report and review of literature. BMC Infect Dis 20, 104 (2020). https://doi.org/10.1186/s12879-020-4789-2	species level
Vezzulli et al., 2010	2010	Vibrio harveyi (TAV26)	Vibrio harveyi	Vibrio	bacteria		Ligurian Sea (N 44'03'13'', E 09'51'28'')	44.0536	9.858	local	established	8	26	unknown	unknown	reproduction	Brehm, T.T., Berneking, L., Rohde, H. et al. Wound infection with Vibrio harveyi following a traumatic leg amputation after a motorboat propeller injury in Mallorca, Spain: a case report and review of literature. BMC Infect Dis 20, 104 (2020). https://doi.org/10.1186/s12879-020-4789-2	species level
Schade et al., 2014	2014	Vibrio sp.	Vibrio sp.	Vibrio	bacteria	NA		NA	NA	non-local	novel	10	unknown	unknown	unknown	NA	NA	NA
Lokmer and Wegner, 2015	2015	Vibrio sp. (D29w)	Vibrio sp. (D29w)	Vibrio	bacteria	Germany	55'1'44''N, 8'26'3''E	54.909	8.3098	local	established	7	unknown	unknown	unknown	NA	NA	NA
Lokmer and Wegner, 2015	2015	Vibrio sp. (D29w)	Vibrio sp. (D29w)	Vibrio	bacteria	Germany	55'1'44''N, 8'26'3''E	54.909	8.3098	local	established	7	unknown	unknown	unknown	NA	NA	NA
Vater et al., 2018	2018	Xenohaliotis californiensis (Ca.Xc)	Xenohaliotis californiensis (Ca.Xc)	Xenohaliotis	bacteria	USA	Goleta, California	41.733	-111.833	non-local from natural system	semi-established	123.5	unknown	unknown	unknown	NA	NA	NA
Vater et al., 2018	2018	Xenohaliotis californiensis (Ca.Xc)	Xenohaliotis californiensis (Ca.Xc)	Xenohaliotis	bacteria	USA	California	41.733	-111.833	non-local from natural system	semi-established	123.5	unknown	unknown	unknown	NA	NA	NA
