# Supplementary material for: Excess mortality of infected ectotherms induced by warming depends on pathogen kingdom and evolutionary history
Source: PLoS Biol. 2024 Nov 18;22(11):e3002900. doi: 10.1371/journal.pbio.3002900 (PMC11611255; doi:10.1371/journal.pbio.3002900)
Supplement: S4 Table — (XLSX) [file pbio.3002900.s012.xlsx]

## Sheet: modelling results
Test for multicolinearity
Factorial Moderator	GVIF^(1/(2*Df))
	GVIF	Df	GVIF^(1/(2*Df))
host_lifestage	5.64628	3	1.33442
p_taxonomy	4.21054	4	1.19686
host_field_or_lab	1.37514	1	1.17266
pathogen_system	2.78252	2	1.29154
toward_optimal	1.76994	2	1.15343
immunity	3.51482	1	1.87479
injected	2.04773	1	1.43099
Continuous moderator	Pearson coef
	temperature span	exposure_time_day	pathogen dosage
temperature span	1	0.00920328	-0.121184
exposure_time_day	0.00920328	1	-0.0336458
pathogen dosage	-0.121184	-0.0336458	1
Continuous moderator	p value
	temperature span	exposure_time_day	pathogen dosage
temperature span	0	0.0745062	0.104771
exposure_time_day	0.0745062	0	0.658469
pathogen dosage	0.104771	0.658469	0
Test for publication bias (linear model)							Test for heteroscedasticity problem of the model
Moderator	levels	estimate	se	tvalue	pval		bptest_BP	bptest_p_value
N_high	NA	-2.558e-05	0.0006478	-0.039	0.969		1.0515	0.3052
N_low	NA	-3.011e-05	0.0006443	-0.047	0.963		0.87278	0.3502
Test for the impact of different correction method for control mortality
rma.mv(yi, vi, mods = ~ control_mortality, random=list(~ 1|Authors,~1|host_phyname,~1|host_phyname2, ~1|pathogen_phyname, ~1|pathogen_phyname2), R=list(host_phyname2=h, pathogen_phyname2=p), data=dat, method="REML")
Multivariate Meta-Analysis Model (k = 192; method: REML) logLik Deviance AIC BIC AICc -418.9556 837.9111 855.9111 885.0391 856.9223 Variance Components: estim sqrt nlvls fixed factor R sigma^2.1 0.2093 0.4575 60 no Authors no sigma^2.2 0.0000 0.0000 49 no host_phyname no sigma^2.3 0.2622 0.5120 49 no host_phyname2 yes sigma^2.4 0.2720 0.5215 50 no pathogen_phyname no sigma^2.5 0.1167 0.3416 50 no…
	estimate	se	zval	pval	ci.lb	ci.ub
intrcpt	0.4398	0.3707	1.1865	0.2354	-0.2867	1.1663
control_mortalityinfected_host_only	-0.2836	0.3992	-0.7104	0.4775	-1.0659	0.4988
control_mortalitylow_in_control	0.3193	0.2705	1.1804	0.2378	-0.2109	0.8495
control_mortalityno_in_control	0.0548	0.2409	0.2273	0.8202	-0.4175	0.527
Full joint model
Fixed effects	random effects	function
mods = ~ host_lifestage + p_taxonomy + host_field_or_lab + injected + pathogen_system + immunity + temp_span	random=list(~ 1|Authors, ~1|host_phyname2, ~1|host_phyname, ~1|pathogen_phyname, ~1|pathogen_phyname2), R=list(host_phyname2=h, pathogen_phyname2=p)	rma.mv, REML
Multivariate Meta-Analysis Model (k = 192; method: REML) logLik Deviance AIC BIC AICc -369.1260 738.2521 776.2521 836.7060 781.0622 Variance Components: estim sqrt nlvls fixed factor R sigma^2.1 0.1170 0.3420 60 no Authors no sigma^2.2 0.2375 0.4873 49 no host_phyname2 yes sigma^2.3 0.0000 0.0000 49 no host_phyname no sigma^2.4 0.3424 0.5851 50 no pathogen_phyname no sigma^2.5 0.0000 0.0002 50 no…
model selection (based on AICc), without interaction terms
Fixed effects	random effects	function
mods = ~ host_lifestage + p_taxonomy + host_field_or_lab + injected + pathogen_system + immunity + temp_span	"random=list(~ 1|Authors, ~1|host_phyname2, ~1|host_phyname, ~1|pathogen_phyname, ~1|pathogen_phyname2), R=list(host_phyname2=h, pathogen_phyname2=p)"	glmulti, ML, fitfunction=rma.mv
Model-average importance of moderators
	Estimate	Std. Error	z value	Pr(>|z|)	ci.lb	ci.ub	Importance
intrcpt	0.1893	0.4883	0.3877	0.6983	-0.7677	1.1462	1
host_lifestagejuvenile	0.0109	0.5799	0.0188	0.985	-1.1257	1.1475	1
host_lifestagelarva	-0.1534	0.1737	-0.8831	0.3772	-0.4937	0.187	1
host_lifestagepupae	0.5071	0.1974	2.5692	0.0102	0.1202	0.8939	1
temp_span	0.061	0.0119	5.1124	0	0.0376	0.0844	1
injectednot injection	0.3333	0.2751	1.2115	0.2257	-0.2059	0.8726	0.7519
p_taxonomyfungi	-0.3572	0.3692	-0.9676	0.3332	-1.0808	0.3664	0.6181
p_taxonomynematoda	-0.1194	0.3033	-0.3937	0.6938	-0.7139	0.4751	0.6181
p_taxonomyprotist	1.1314	1.329	0.8513	0.3946	-1.4734	3.7361	0.6181
p_taxonomyvirus	-0.5815	0.6275	-0.9266	0.3541	-1.8114	0.6484	0.6181
pathogen_systemnovel	-0.4427	0.5143	-0.8608	0.3894	-1.4507	0.5653	0.5931
pathogen_systemsemi-established	-0.4067	0.4934	-0.8242	0.4098	-1.3738	0.5604	0.5931
immunityvertebrate	0.1888	0.4506	0.4189	0.6753	-0.6944	1.0719	0.2099
host_field_or_lablab	0.0151	0.0657	0.23	0.8181	-0.1137	0.1439	0.1286
Full joint model, after removing non-important moderators, with interation terms
Fixed effects	random effects	function
mods = ~ host_lifestage + p_taxonomy + injected + pathogen_system + temp_span	"random=list(~ 1|Authors, ~1|host_phyname2, ~1|host_phyname, ~1|pathogen_phyname, ~1|pathogen_phyname2), R=list(host_phyname2=h, pathogen_phyname2=p)"	glmulti, ML, fitfunction=rma.mv
Top model set (ΔAICc < 2)
Summary of models
1 yi ~ 1 + host_lifestage + p_taxonomy + pathogen_system + temp_span + pathogen_system:p_taxonomy + temp_span:pathogen_system 2 yi ~ 1 + host_lifestage + p_taxonomy + injected + pathogen_system + temp_span + pathogen_system:p_taxonomy + temp_span:pathogen_system aicc weights 1 795.3502 0.3085671 2 796.3237 0.1896529
Best model: yi ~ 1 + host_lifestage + p_taxonomy + pathogen_system + temp_span + pathogen_system:p_taxonomy + temp_span:pathogen_system	rma.mv(formula, vi, random=list(~ 1|Authors, ~1|host_phyname2, ~1|host_phyname, ~1|pathogen_phyname, ~1|pathogen_phyname2), R=list(host_phyname2=h, pathogen_phyname2=p), data=data, method = "REML", ...)}
Multivariate Meta-Analysis Model (k = 192; method: REML) logLik Deviance AIC BIC AICc -362.6106 725.2211 765.2211 828.5168 770.6756 Variance Components: estim sqrt nlvls fixed factor R sigma^2.1 0.1223 0.3497 60 no Authors no sigma^2.2 0.2398 0.4897 49 no host_phyname2 yes sigma^2.3 0.2686 0.5182 50 no pathogen_phyname no Test for Residual Heterogeneity: QE(df = 175) = 2301.6223, p-val < .0001 Te…
Model results
	estimate	se	zval	pval	ci.lb	ci.ub
intrcpt	3.9453	1.2474	3.1628	0.0016	1.5004	6.3901	**
host_lifestagejuvenile	0.1554	0.5605	0.2773	0.7815	-0.9431	1.254
host_lifestagelarva	-0.3043	0.1899	-1.6023	0.1091	-0.6765	0.0679
host_lifestagepupae	0.3538	0.2116	1.6722	0.0945	-0.0609	0.7686	.
p_taxonomyfungi	1.0081	1.6715	0.6031	0.5464	-2.268	4.2842
p_taxonomynematoda	0.1833	0.3591	0.5104	0.6098	-0.5206	0.8872
p_taxonomyprotist	1.5452	1.273	1.2138	0.2248	-0.9499	4.0402
p_taxonomyvirus	-2.9971	0.8083	-3.7078	0.0002	-4.5814	-1.4128	***
pathogen_systemnovel	-4.0347	1.2521	-3.2224	0.0013	-6.4887	-1.5807	**
pathogen_systemsemi-established	-4.3082	1.2933	-3.3312	0.0009	-6.843	-1.7734	***
temp_span	-0.2406	0.113	-2.1298	0.0332	-0.4621	-0.0192	*
p_taxonomyfungi:pathogen_systemnovel	-1.4286	1.6813	-0.8497	0.3955	-4.7238	1.8667
p_taxonomyvirus:pathogen_systemnovel	5.0805	1.3763	3.6914	0.0002	2.383	7.778	***
p_taxonomyfungi:pathogen_systemsemi-established	-1.8486	1.7189	-1.0755	0.2822	-5.2176	1.5203
p_taxonomyvirus:pathogen_systemsemi-established	2.7057	1.1546	2.3434	0.0191	0.4427	4.9688	*
pathogen_systemnovel:temp_span	0.2959	0.1138	2.5996	0.0093	0.0728	0.5189	**
pathogen_systemsemi-established:temp_span	0.3584	0.1244	2.8797	0.004	0.1145	0.6023	**
The other model from top model set: yi ~ 1 + host_lifestage + p_taxonomy + injected + pathogen_system + temp_span + pathogen_system:p_taxonomy + temp_span:pathogen_system	rma.mv(formula, vi, random=list(~ 1|Authors, ~1|host_phyname2, ~1|host_phyname, ~1|pathogen_phyname, ~1|pathogen_phyname2), R=list(host_phyname2=h, pathogen_phyname2=p), data=data, method = "REML", ...)}
Multivariate Meta-Analysis Model (k = 192; method: REML) logLik Deviance AIC BIC AICc -360.9362 721.8725 763.8725 830.2127 769.9514 Variance Components: estim sqrt nlvls fixed factor R sigma^2.1 0.1173 0.3425 60 no Authors no sigma^2.2 0.2453 0.4953 49 no host_phyname2 yes sigma^2.3 0.2685 0.5181 50 no pathogen_phyname no Test for Residual Heterogeneity: QE(df = 174) = 2205.4671, p-val < .0001 Te…
Model results
	estimate	se	zval	pval	ci.lb	ci.ub
intrcpt	3.4822	1.313	2.6521	0.008	0.9087	6.0556	**
host_lifestagejuvenile	0.2255	0.5632	0.4004	0.6889	-0.8784	1.3295
host_lifestagelarva	-0.2571	0.1932	-1.3308	0.1833	-0.6358	0.1216
host_lifestagepupae	0.4023	0.2148	1.8727	0.0611	-0.0187	0.8234	.
p_taxonomyfungi	0.8134	1.6795	0.4843	0.6281	-2.4783	4.1051
p_taxonomynematoda	0.0288	0.3834	0.0751	0.9401	-0.7226	0.7802
p_taxonomyprotist	1.64	1.273	1.2883	0.1976	-0.855	4.135
p_taxonomyvirus	-2.8877	0.8113	-3.5591	0.0004	-4.4779	-1.2975	***
injectednotinjection	0.2758	0.2457	1.1227	0.2616	-0.2057	0.7573
pathogen_systemnovel	-3.7181	1.2819	-2.9005	0.0037	-6.2306	-1.2057	**
pathogen_systemsemi-established	-4.0582	1.3095	-3.0991	0.0019	-6.6247	-1.4916	**
temp_span	-0.2016	0.1181	-1.7065	0.0879	-0.4332	0.0299	.
p_taxonomyfungi:pathogen_systemnovel	-1.2925	1.6841	-0.7675	0.4428	-4.5933	2.0083
p_taxonomyvirus:pathogen_systemnovel	4.7126	1.4123	3.3368	0.0008	1.9445	7.4806	***
p_taxonomyfungi:pathogen_systemsemi-established	-1.7864	1.718	-1.0398	0.2984	-5.1536	1.5808
p_taxonomyvirus:pathogen_systemsemi-established	2.2948	1.2095	1.8973	0.0578	-0.0758	4.6654	.
pathogen_systemnovel:temp_span	0.2575	0.1188	2.167	0.0302	0.0246	0.4904	*
pathogen_systemsemi-established:temp_span	0.3316	0.1263	2.6249	0.0087	0.084	0.5793	**
Meta-analysis Summary Effect size
pred	ci.lb	ci.ub	pval	I2	Test for Hetrogeneity	Random factor
1.64	0.91	2.95	0.1004	98.7418	Q(df = 191) = 2791.2091, p-val < .0001	Authors, host_phyname, host_phyname2, pathogen_phyname, pathogen_phyname2
Summary ES
Pathogen type	summary ES	ci.lb	ci.ub	pval	Random factor	k
fungi	0.96	0.66	1.39	0.8153	Authors, host_phyname, host_phyname2, pathogen_phyname, pathogen_phyname2	95
bacteria	2.25	1.47	3.44	0.0002	Authors, host_phyname, host_phyname2, pathogen_phyname, pathogen_phyname2	44
nematoda	1.66	0.99	2.76	0.0716	Authors, host_phyname, host_phyname2, pathogen_phyname, pathogen_phyname2	47
virus	1.28	0.39	4.21	0.6868	Authors, host_phyname, host_phyname2, pathogen_phyname, pathogen_phyname2	5
Host baseline mortality ~ host-pathogen evolutionary history -- novel infections are associated with higher baseline mortality at low temp
low/baseline temp	high temp
Call: glm(formula = X.mean.mortality_lowtemp/100 ~ pathogen_system, family = binomial(), data = .) Coefficients: Estimate Std. Error z value Pr(>|z|) (Intercept) -1.6702 0.7320 -2.282 0.0225 * pathogen_systemsemi-established 0.9289 0.8744 1.062 0.2881 pathogen_systemnovel 1.5577 0.7502 2.076 0.0378 * --- Signif. codes: 0 ‘***’ 0.001 ‘**’ 0.01 ‘*’ 0.05 ‘.’ 0.1 ‘ ’ 1 (Dispersion parameter for binom…	Call: glm(formula = X.mean.mortality_hightemp/100 ~ pathogen_system, family = binomial(), data = .) Coefficients: Estimate Std. Error z value Pr(>|z|) (Intercept) 0.2129 0.5376 0.396 0.692 pathogen_systemsemi-established 0.2810 0.7081 0.397 0.691 pathogen_systemnovel 0.7020 0.5675 1.237 0.216 (Dispersion parameter for binomial family taken to be 1) Null deviance: 84.548 on 181 degrees of freedom …
Host baseline mortality ~ pathogen type -- fungal infections do not have higher baseline/lowtemp mortality compared to bacterial pathogens
GLM, low temp	GLM, high temp
Call: glm(formula = X.mean.mortality_lowtemp/100 ~ p_taxonomy, family = binomial(), data = .) Coefficients: Estimate Std. Error z value Pr(>|z|) (Intercept) -0.6191 0.3161 -1.959 0.0501 . p_taxonomyfungi 0.5695 0.3769 1.511 0.1308 p_taxonomynematoda 0.2777 0.4564 0.609 0.5428 p_taxonomyprotist -2.3253 4.5987 -0.506 0.6131 p_taxonomyvirus -0.2987 1.0395 -0.287 0.7738 --- Signif. codes: 0 ‘***’ 0.0…	Call: glm(formula = X.mean.mortality_hightemp/100 ~ p_taxonomy, family = binomial(), data = .) Coefficients: Estimate Std. Error z value Pr(>|z|) (Intercept) 0.3633 0.3065 1.185 0.2360 p_taxonomyfungi 0.7892 0.3894 2.027 0.0427 * p_taxonomynematoda 0.3738 0.4663 0.802 0.4227 p_taxonomyprotist -1.2105 2.2036 -0.549 0.5828 p_taxonomyvirus -0.4744 0.9468 -0.501 0.6163 --- Signif. codes: 0 ‘***’ 0.00…
Re-analysis of a single pathogen species - Beauveria bassiana and the span of temperature changes	random effects	function
Fixed effects	random=list(~ 1|Authors, ~1|host_phyname, ~1|host_phyname2), R=list(host_phyname2=h)	rma.mv, REML, data subset
mods = ~ temp_span
Multivariate Meta-Analysis Model (k = 25; method: REML) logLik Deviance AIC BIC AICc -47.8843 95.7685 103.7685 108.3105 105.9908 Variance Components: estim sqrt nlvls fixed factor sigma^2.1 0.9673 0.9835 13 no Authors sigma^2.2 0.0188 0.1370 14 no host_phyname Test for Residual Heterogeneity: QE(df = 23) = 223.1952, p-val < .0001 Test of Moderators (coefficient 2): QM(df = 1) = 10.6190, p-val = 0…
Model results
	estimate	se	zval	pval	ci.lb	ci.ub
intrcpt	-0.1581	0.3411	-0.4634	0.6431	-0.8267	0.5105
as.numeric(temp_span)	0.0549	0.0168	3.2587	0.0011	0.0219	0.0879	**
Hypothesis-based multi-regression on moderators with missing data
1. Pathogen dosage might explain some variation on ES, depending on pathogen type and host-pathogen evolutionary history
dosage * p_taxonomy * pathogen_system
Multivariate Meta-Analysis Model (k = 179; method: REML) logLik Deviance AIC BIC AICc -363.4447 726.8894 772.8894 843.7617 780.9478 Variance Components: estim sqrt nlvls fixed factor R sigma^2.1 0.1373 0.3705 54 no Authors no sigma^2.2 0.0645 0.2540 46 no host_phyname no sigma^2.3 0.1854 0.4306 46 no pathogen_phyname no sigma^2.4 0.0000 0.0001 46 no host_phyname2 yes sigma^2.5 0.0000 0.0000 46 no…
Model results	estimate	se	zval	pval	ci.lb	ci.ub
intrcpt	5.0797	1.6497	3.0791	0.0021	1.8463	8.3131	**
log(as.numeric(dosage))	-0.2406	0.1115	-2.1568	0.031	-0.4592	-0.022	*
p_taxonomyfungi	0.0734	1.7578	0.0418	0.9667	-3.3718	3.5186
p_taxonomynematoda	-1.3205	0.8403	-1.5715	0.1161	-2.9675	0.3264
p_taxonomyprotist	2.0615	1.3249	1.5559	0.1197	-0.5354	4.6583
p_taxonomyvirus	-6.3824	3.1452	-2.0292	0.0424	-12.5469	-0.2178	*
pathogen_systemsemi-established	-6.0961	1.9738	-3.0885	0.002	-9.9646	-2.2275	**
pathogen_systemnovel	-3.9723	1.8129	-2.1912	0.0284	-7.5254	-0.4191	*
log(as.numeric(dosage)):p_taxonomyfungi	0.0311	0.0541	0.5755	0.565	-0.0749	0.1372
log(as.numeric(dosage)):p_taxonomynematoda	0.1503	0.077	1.9503	0.0511	-0.0007	0.3013	.
log(as.numeric(dosage)):p_taxonomyvirus	0.283	0.1799	1.5732	0.1157	-0.0696	0.6356
log(as.numeric(dosage)):pathogen_systemsemi-established	0.3749	0.1397	2.6833	0.0073	0.1011	0.6487	**
log(as.numeric(dosage)):pathogen_systemnovel	0.1803	0.125	1.4425	0.1492	-0.0647	0.4252
p_taxonomyfungi:pathogen_systemsemi-established	2.5309	3.4345	0.7369	0.4612	-4.2007	9.2624
p_taxonomyvirus:pathogen_systemsemi-established	3.0525	1.4989	2.0365	0.0417	0.1148	5.9902	*
p_taxonomyfungi:pathogen_systemnovel	-0.8753	1.6618	-0.5267	0.5984	-4.1323	2.3818
p_taxonomyvirus:pathogen_systemnovel	6.3193	2.2421	2.8185	0.0048	1.9249	10.7138	**
log(as.numeric(dosage)):p_taxonomyfungi:pathogen_systemsemi-established	-0.2509	0.2172	-1.1552	0.248	-0.6767	0.1748
2. Exposure time might play a role, but depending on pathogen type and host-pathogen systems
exposure_time * pathogen_system * p_taxonomy
Multivariate Meta-Analysis Model (k = 188; method: REML) logLik Deviance AIC BIC AICc -362.5250 725.0499 771.0499 843.1733 778.6115 Variance Components: estim sqrt nlvls fixed factor R sigma^2.1 0.1177 0.3431 59 no Authors no sigma^2.2 0.0355 0.1885 48 no host_phyname no sigma^2.3 0.1939 0.4403 49 no pathogen_phyname no sigma^2.4 0.0000 0.0001 48 no host_phyname2 yes sigma^2.5 0.0000 0.0000 49 no…
Model result
intrcpt	estimate	se	zval	pval	ci.lb	ci.ub
as.numeric(exposure_time_day)	1.0758	0.5636	1.9086	0.0563	-0.029	2.1805	.
pathogen_systemnovel	0.0364	0.0274	1.3257	0.1849	-0.0174	0.0902
pathogen_systemsemi-established	-0.5369	0.6152	-0.8727	0.3828	-1.7428	0.6689
p_taxonomyfungi	-0.499	0.5887	-0.8477	0.3966	-1.6529	0.6548
p_taxonomynematoda	1.4092	1.6326	0.8631	0.3881	-1.7907	4.6091
p_taxonomyprotist	-0.0613	0.4715	-0.1301	0.8965	-0.9854	0.8627
p_taxonomyvirus	1.0369	1.2099	0.857	0.3914	-1.3344	3.4082
as.numeric(exposure_time_day):pathogen_systemnovel	-1.843	1.1366	-1.6215	0.1049	-4.0708	0.3847
as.numeric(exposure_time_day):pathogen_systemsemi-established	-0.057	0.0407	-1.4025	0.1608	-0.1367	0.0227
as.numeric(exposure_time_day):p_taxonomyfungi	-0.0306	0.0284	-1.0784	0.2808	-0.0864	0.0251
as.numeric(exposure_time_day):p_taxonomynematoda	-0.0019	0.014	-0.1368	0.8912	-0.0293	0.0255
as.numeric(exposure_time_day):p_taxonomyvirus	0.0058	0.0405	0.144	0.8855	-0.0736	0.0852
pathogen_systemnovel:p_taxonomyfungi	0.0151	0.1699	0.0891	0.929	-0.3179	0.3481
pathogen_systemsemi-established:p_taxonomyfungi	-1.5418	1.6593	-0.9292	0.3528	-4.7939	1.7104
pathogen_systemnovel:p_taxonomyvirus	-1.8773	1.6453	-1.141	0.2539	-5.102	1.3475
pathogen_systemsemi-established:p_taxonomyvirus	4.0357	4.0359	1	0.3173	-3.8744	11.9458
as.numeric(exposure_time_day):pathogen_systemnovel:p_taxonomyfungi	1.0668	2.1254	0.5019	0.6157	-3.099	5.2325
	-0.0236	0.0334	-0.7065	0.4799	-0.089	0.0419
3. whether or not the warmer temp is towards pathogen's optimal temp matters -- Yes, for fungi
toward_optimal * pathogen_system for bacterial pathogens only
Multivariate Meta-Analysis Model (k = 36; method: REML) logLik Deviance AIC BIC AICc -49.0856 98.1712 120.1712 135.5843 134.8378 Variance Components: estim sqrt nlvls fixed factor R sigma^2.1 0.2478 0.4978 18 no Authors no sigma^2.2 0.2364 0.4862 18 no host_phyname no sigma^2.3 0.0000 0.0000 13 no pathogen_phyname no sigma^2.4 0.0001 0.0101 18 no host_phyname2 yes sigma^2.5 0.0000 0.0019 13 no pa…
	estimate	se	zval	pval	ci.lb
intrcpt	3.7184	1.5711	2.3668	0.0179	0.6392
toward_optimalTowards Topt	-1.2859	1.7507	-0.7345	0.4626	-4.7173
pathogen_systemnovel	-3.5722	1.6404	-2.1777	0.0294	-6.7872
pathogen_systemsemi-established	-1.484	1.8927	-0.7841	0.433	-5.1935
toward_optimalTowards Topt:pathogen_systemnovel	1.6287	1.8218	0.894	0.3713	-1.942
toward_optimalTowards Topt:pathogen_systemsemi-established	-0.3872	2.0612	-0.1879	0.851	-4.427
toward_optimal * pathogen_system for fungal pathogens only
Multivariate Meta-Analysis Model (k = 84; method: REML) logLik Deviance AIC BIC AICc -227.3418 454.6837 474.6837 498.3781 477.9190 Variance Components: estim sqrt nlvls fixed factor R sigma^2.1 0.1594 0.3993 23 no Authors no sigma^2.2 0.0066 0.0813 19 no host_phyname no sigma^2.3 0.2580 0.5080 14 no pathogen_phyname no sigma^2.4 0.0000 0.0000 19 no host_phyname2 yes sigma^2.5 0.0000 0.0001 14 no …
	estimate	se	zval	pval	ci.lb	ci.ub
intrcpt	2.6943	1.587	1.6978	0.0896	-0.4161	5.8047	.
toward_optimalRange includes Topt	-0.0993	0.4491	-0.2211	0.825	-0.9796	0.781
toward_optimalTowards Topt	0.9657	0.4635	2.0835	0.0372	0.0573	1.8741	*
pathogen_systemnovel	-3.1259	1.6531	-1.8909	0.0586	-6.3659	0.1142	.
pathogen_systemsemi-established	-3.0811	1.6536	-1.8633	0.0624	-6.3221	0.1598	.
Toward_optimal for Nematode pathogens, as nematoda are all from novel systems, cannot account for host-pathogen evolutionary history
Multivariate Meta-Analysis Model (k = 34; method: REML)
Multivariate Meta-Analysis Model (k = 34; method: REML) logLik Deviance AIC BIC AICc -63.9477 127.8954 139.8954 148.4993 143.3954 Variance Components: estim sqrt nlvls fixed factor sigma^2.1 0.2068 0.4548 8 no Authors sigma^2.2 0.0000 0.0000 9 no host_phyname sigma^2.3 0.2388 0.4887 8 no pathogen_phyname Test for Residual Heterogeneity: QE(df = 31) = 596.9596, p-val < .0001 Test of Moderators (co…
Model result
	estimate	se	zval	pval	ci.lb	ci.ub
intrcpt	0.7899	0.3839	2.0576	0.0396	0.0375	1.5422	*
toward_optimalRange includes Topt	-0.0177	0.3697	-0.0479	0.9618	-0.7422	0.7068
toward_optimalTowards Topt	-0.4759	0.5963	-0.798	0.4249	-1.6446	0.6929
